# Supplementary material for: High-Resolution Copy-Number Variation Map Reflects Human Olfactory Receptor Diversity and Evolution
Source: PLoS Genet. 2008 Nov 7;4(11):e1000249. doi: 10.1371/journal.pgen.1000249 (PMC2570968; doi:10.1371/journal.pgen.1000249)
Supplement: Table S1 — Normalized qPCR Cp values for 122 OR loci. Quantitative PCR (qPCR) data of 122 ORs, measured in 22 individuals. The qPCR values are normalized relative to the RCAN1 gene. NT: -Not Tested-; DEL: reactions consistently failed in both duplicates (in at least two independent experiments), thus indicating a homozygous deletion of the locus. (0.06 MB XLS) [file pgen.1000249.s011.xls]

## Sheet: Sheet1
Sample	OR10AG1	OR10G2	OR10G3	OR10H2	OR10J1	OR10J3	OR10J5	OR10K1	OR10P1	OR10R2	OR10T2	OR10X1	OR10Z1	OR11H4	OR11H6	OR11J2P	OR11L1	OR13J1	OR13C2	OR13C5	OR13C9	OR1A1	OR1A2	OR1C1	OR1F1	OR1F1	OR1G1	OR1I1	OR1M4P	OR2A20P	OR2AJ1	OR2AK2	OR2AT1P	OR2AT4	OR2B11	OR2BH1P	OR2C3	OR2G2	OR2G3	OR2G6	OR2L13	OR2T1	OR2T11	OR2T29	OR2T6	OR2W3	OR2Z1	OR3A2	OR4A45P
12003	1.41	0.255	-0.0525	0.2225	-0.455	0.6	0.795	0.32	1.56	-1.42	0.38	-0.0675	0.2775	0.2925	-1.855	-1.07	0.3725	0.625	1.5	0.26	0.32	0.1875	-1.255	-0.1025	-0.3	-0.4	-1.2075	-1.275	1.2425	-0.43	-0.3675	-0.1775	0.02	0.495	-1.4125	0.89	-0.1325	-1.095	-0.7975	-0.375	-0.9925	-1.705	0.075	-1.215	1.415	0.96	-0.3	0.34	0.875
12004	0.855	0.42	-0.51	-0.315	-0.515	0.52	1.365	0.03	1.295	-1.76	0.445	-0.7	1.905	-0.07	-2.11	-2.425	-0.03	0.185	1.01	0.285	-0.065	-0.185	-1.5	-0.8	-0.08	-0.645	0.255	-1.425	1.08	-0.87	1.07	-0.96	-0.605	-0.06	-0.055	0.45	-0.415	-1.445	0.65	0.05	0.615	-1.675	0.78	-1.305	1.305	0.985	0.43	0.285	1.66
12005	4.77	0.095	-0.345	0.375	-0.705	0.405	0.445	0.15	1.15	-1.535	0.09	-0.485	1.065	0.295	-2.085	-2.29	0.41	0.275	0.73	-0.305	0	0.145	-1.36	-0.345	-0.295	-0.73	-0.36	-1.245	0.93	-1.09	0.49	-0.57	-0.455	0.125	-0.62	DEL	-0.13	-1.305	0.13	0.015	0.015	-1.545	-0.175	-0.785	1.79	0.675	0.32	-0.03	-0.25
12006	1.22	-0.04	-0.6725	-0.2775	-0.74	0.31	0.835	-0.09	1.25	-1.775	0.035	-0.4675	1.0125	0.2625	-2.08	-1.75	0.1475	-0.5	0.76	0.535	-0.25	0.1225	-1.43	-0.3725	-0.455	-0.75	-0.8275	-1.435	1.0375	-0.29	0.1675	-0.5525	-0.205	0.355	-0.9675	0.495	-0.1275	-1.44	-0.2175	-0.42	-0.4625	-1.68	-0.235	-1.145	1.345	0.78	-0.115	0.095	0.86
12246	0.665	0.395	-0.04	0.34	-0.4	1.88	0.745	0.355	0.95	-1.205	0.385	-0.32	0.755	-0.295	-1.84	-3.045	0.41	0.19	0.435	0.13	-0.475	0.47	-1.275	0.07	-0.705	-1.005	-0.195	-1.32	0.9625	-0.525	0.76	0.18	-0.455	0.185	-0.44	0.465	-0.24	-1.2	0.31	-0.54	0.41	-1.605	0.54	-0.79	1.71	0.525	-0.28	0.22	DEL
12248	0.9675	0.3525	-0.7225	0.0675	-0.0525	0.4575	1.9525	0.3275	1.0475	-1.76	0.6975	-0.4525	1.6475	0.0575	-2.185	-1.9225	0.3825	-0.2725	0.3175	-0.3875	-0.5675	0.3225	-1.175	-0.1425	-0.445	-0.5475	-0.0875	-1.15	1.4175	-0.9125	0.6375	-0.5875	-0.1925	0.2775	-0.4625	0.6175	-0.2975	-1.13	0.1775	-0.35	0.1325	-1.48	1.1425	-0.8175	2.4325	0.8075	0.475	0.5975	DEL
12865	1.0425	-0.0425	-0.46	0.15	-0.2375	0.1125	1.0725	0.1475	1.4275	-0.945	0.3275	-0.395	1.42	0.305	-1.56	-2.8325	0.3	0.0375	0.8675	0.6125	0.0225	0.005	-0.995	-0.59	-0.405	-0.6075	-0.045	-1.015	0.97	-1.2625	0.405	-0.81	0.2075	0.0825	-0.47	DEL	-0.26	-1.055	0.255	-0.06	0.16	-1.35	-0.0975	-0.6375	0.8775	0.9775	-0.21	0.0825	1.0525
15510	1.2375	0.4675	NT	NT	-0.2025	0.8075	1.0925	0.2725	1.5675	NT	0.2225	NT	NT	NT	NT	-3.0025	NT	-0.1875	1.0475	0.3025	-0.3175	NT	NT	NT	NT	-0.5225	NT	NT	1.4675	0.7275	NT	NT	-0.3775	0.1375	NT	DEL	NT	NT	NT	NT	NT	NT	0.0025	-1.1275	-0.2225	0.8325	NT	-0.0825	DEL
18501	1.065	0.47	NT	NT	-0.215	0.86	0.915	0.155	2.05	NT	0.5	NT	NT	NT	NT	-2.805	NT	0.63	1.09	0.41	0.005	NT	NT	NT	NT	-0.485	NT	NT	1.5225	-1.11	NT	NT	0.15	0.46	NT	DEL	NT	NT	NT	NT	NT	NT	0.375	-1.46	1.225	1.055	NT	0.28	1.81
18502	1.285	0.77	NT	NT	0.03	0.465	1.515	0.38	1.255	NT	0.935	NT	NT	NT	NT	-2.615	NT	-0.625	0.605	0.44	-0.015	NT	NT	NT	NT	-0.54	NT	NT	1.2075	-1.275	NT	NT	-0.08	0.2	NT	DEL	NT	NT	NT	NT	NT	NT	0.77	-1.49	1.94	0.5	NT	0.575	-0.34
18504	0.7875	0.0925	-0.3675	-0.3875	-0.6625	0.1575	0.6925	0.1175	1.2575	-1.445	0.0475	-0.4725	1.3075	0.2475	-1.73	-2.4975	0.2625	0.4675	0.5075	0.2325	-0.1325	-0.0525	-0.93	-0.5875	-0.44	-0.7225	-0.3875	-0.925	0.9675	-1.3525	0.3775	-0.6325	-0.1925	0.1025	-0.7125	0.6475	-0.3125	-1.04	0.0425	-0.73	-0.2125	-1.2	0.1825	-1.5475	1.5725	0.5375	0.295	-0.1825	0.1325
18505	1.01	0.445	NT	NT	-0.245	0.06	1.015	0.5	1.965	NT	0.065	NT	NT	NT	NT	-1.88	NT	0.71	0.955	0.035	0.16	NT	NT	NT	NT	-0.64	NT	NT	1.395	-0.755	NT	NT	-0.155	0.17	NT	0.875	NT	NT	NT	NT	NT	NT	1.145	-0.41	-0.275	1.115	NT	0.13	DEL
18508	1.0225	0.3075	0.1225	0.3725	-0.5225	0.2025	0.5925	0.1175	1.3875	-1.58	0.3225	0.2375	-0.5925	0.3125	-1.94	-1.9425	0.2375	-0.1575	0.5825	-0.0175	-0.3375	0.1425	-1.42	-0.2425	-0.295	-0.5775	-1.7525	-1.125	NT	-0.3575	-1.0075	-0.0775	-0.2325	0.0925	-2.0275	0.5725	-0.0225	-1.405	-1.3025	-0.37	-1.6725	-1.605	1.0325	-1.6875	0.8975	0.7425	0.14	0.0225	0.8425
18611	0.8125	0.5625	NT	NT	-0.2075	0.3475	1.2025	0.1725	1.4925	NT	0.5375	NT	NT	NT	NT	-1.7375	NT	0.3975	0.8425	0.2075	-0.1525	NT	NT	NT	NT	-0.8425	NT	NT	1.3225	-1.6075	NT	NT	-0.1225	0.0125	NT	0.6675	NT	NT	NT	NT	NT	NT	1.5375	-1.1575	0.1725	0.9025	NT	0.3625	DEL
18856	0.7375	0.4275	-0.44	-0.295	-0.4175	-0.0625	1.3075	0.3875	1.7925	-2.02	0.1975	-0.565	1.345	0.145	-2.42	-2.6325	-0.045	0.2475	0.9525	0.1225	-0.0925	0.025	-1.705	-0.675	-0.31	-0.3775	-0.2	-1.76	NT	-1.4175	0.585	-0.695	-0.0675	0.2975	-0.525	0.7175	-0.125	-1.715	0.07	-0.17	0.18	-1.895	0.8725	-1.4525	-0.0375	0.8675	0.22	-0.0125	0.1325
18945	0.94	0.5	NT	NT	-0.525	0.035	1.645	0.22	1.935	NT	0.35	NT	NT	NT	NT	-1.79	NT	0.395	1.1	0.085	-0.06	NT	NT	NT	NT	-0.405	NT	NT	1.4325	-2.015	NT	NT	-0.11	0.32	NT	DEL	NT	NT	NT	NT	NT	NT	0.39	-0.66	0.03	0.74	NT	0.33	2.76
18946	1.085	0.885	NT	NT	0.395	0.15	2.04	0.625	2.125	NT	0.71	NT	NT	NT	NT	-1.87	NT	0.065	0.85	0.425	0.085	NT	NT	NT	NT	0.06	NT	NT	1.9025	1.93	NT	NT	0.24	0.25	NT	0.79	NT	NT	NT	NT	NT	NT	1.1	-0.6	0.315	1.235	NT	0.3	2.15
18972	0.9525	0.6175	NT	NT	-0.5675	0.1375	1.0375	0.5475	1.7625	NT	0.6225	NT	NT	NT	NT	-1.6425	NT	0.5625	0.9425	0.5425	-0.0825	NT	NT	NT	NT	-0.3325	NT	NT	1.4275	-0.8025	NT	NT	-0.3125	0.0175	NT	-0.1975	NT	NT	NT	NT	NT	NT	0.7075	-1.0675	0.4675	0.5075	NT	0.0975	2.0375
19103	0.935	0.83	-0.165	-0.02	0.18	0.19	1.995	0.29	1.45	-1.33	0.525	-0.31	0.87	0.435	-1.78	-1.725	0.26	0.41	0.835	-0.285	-0.125	0.21	-0.105	-0.315	-0.285	-0.545	-0.575	-1.23	1.625	-0.395	0.105	-0.62	-0.24	0.25	-0.94	DEL	-0.31	-0.895	-0.14	-0.175	-0.29	-1.45	DEL	-1.45	-0.205	0.605	0.27	0.305	-0.44
19128	0.8875	1.4925	NT	NT	0.7225	-0.0975	1.2175	0.9875	1.7125	NT	0.9175	NT	NT	NT	NT	-2.2375	NT	0.0975	0.4275	0.0375	-0.0025	NT	NT	NT	NT	-0.3175	NT	NT	NT	-0.2575	NT	NT	-0.0875	0.1725	NT	0.6775	NT	NT	NT	NT	NT	NT	-0.0075	-0.6325	0.4775	0.7825	NT	0.2125	0.1325
19141	0.645	0.315	0.395	-0.55	-0.46	-0.225	1.58	-0.08	1.545	-0.84	-0.115	0.16	0.85	0.405	-1.5	-2.275	0.445	-0.355	0.37	-0.075	-0.455	-0.01	-0.61	-0.44	-0.48	-0.55	-0.635	-1.08	0.8175	-0.305	0.1	-0.52	-0.375	-0.015	-0.985	0.5	0.04	-0.73	-0.27	-0.145	-0.36	-0.92	DEL	-1.625	0.515	0.37	0.705	-0.26	1.27
19154	0.87	0.575	0.2825	0.5425	0.045	1.225	1.825	0.68	1.76	-1.245	0.685	-0.0575	-0.5175	-0.1375	-1.88	-2.04	0.3975	-0.555	1.855	0.285	-0.125	0.9475	-1.09	0.3025	-0.67	-0.595	-1.8425	-1.505	1.365	-2.08	-1.0725	-0.1025	-0.065	0.28	-2.1875	DEL	-0.1325	-1.155	-1.4675	-1.01	-1.5925	-1.6	1.535	-1.46	0.675	0.65	-0.02	0.27	0.28
	NT = not tested
	Del= homozygous deletion
	values are duplicate averages - DSCR
[truncated: 73 more columns]
