# Supplementary material for: High-Resolution Copy-Number Variation Map Reflects Human Olfactory Receptor Diversity and Evolution
Source: PLoS Genet. 2008 Nov 7;4(11):e1000249. doi: 10.1371/journal.pgen.1000249 (PMC2570968; doi:10.1371/journal.pgen.1000249)
Supplement: Table S2 — Coordinates and normalized microarray measures R for all OR loci. Mean normalized relative intensities (i.e. the measure R) for 851 OR gene and pseudogene loci, are given as detected using custom high-resolution oligonucleotide tiling microarrays. Genomic coordinates for each locus are indicated. OR loci with R>0.18 were called as gains, and with R<0.18 as losses, respectively, relative to the designated reference individual NA19154. (0.48 MB XLS) [file pgen.1000249.s012.xls]

## Sheet: Table-4.csv
				NA10851	NA11997	NA12003	NA12004	NA12005	NA12006	NA12246	NA12248	NA12865	NA15510	NA18501	NA18502	NA18504	NA18505	NA18506	NA18508	NA18611	NA18856	NA18945	NA18946	NA18972	NA19103	NA19128	NA19141	NA19154	NA19154
				CEPH - 1	CEPH - 2	CEPH - 3	CEPH - 4	CEPH - 5	CEPH - 6	CEPH - 7	CEPH - 8	CEPH - 9	put.European - 10	Yoruba - 11	Yoruba - 12	Yoruba - 13	Yoruba - 14	Yoruba - 15	Yoruba - 16	Chinese - 17	Yoruba - 18	Japanese - 19	Japanese - 20	Japanese - 21	Yoruba - 22	Yoruba - 23	Yoruba - 24	Yoruba / replicate of control not used in normalization	median of control values (used for normalization)
CHR	START (HG17)	END (HG17)	LOCUS	1 array	1 array	1 array	1 array	1 array	1 array	median of 2	1 array	1 array	median of 2	1 array	1 array	1 array	1 array	1 array	1 array	1 array	1 array	1 array	1 array	1 array	median of 2	1 array	median of 2	1 array	median of 3
chr1	22316	44864	OR4G4P	0.03742	0.008128	-0.167158	-0.072834	0.036106	-0.110546	-0.0837685	-0.107406	-0.017365	0.0454475	0.086793	-0.053366	0.31347	0.256042	-0.080033	-0.014535	0.055617	0.006698	-0.260407	-0.035695	-0.258446	0.144469	0.228953	-0.210039	0.003929	0
chr1	44865	54616	OR4G11P	0.037777	0.193227	-0.153872	-0.080358	-0.034044	-0.147855	-0.114932	-0.200647	-0.060521	0.162616	0.171018	-0.09528	0.291968	0.313364	-0.060051	-0.03475	0.008134	0.021158	-0.275689	-0.006776	-0.249808	0.084286	0.290182	-0.174501	0.061661	0
chr1	54617	61868	OR4F5	0.0378915	0.0523115	-0.0865855	-0.0912965	0.0442135	-0.0756945	-0.0721375	-0.084272	0.0145305	0.100422	0.156311	-0.067302	0.305181	0.38103	-0.048666	0.02872	0.071018	0.103021	-0.246002	0.0654825	-0.187077	0.162437	0.2381	-0.115662	0.0028045	0
chr1	387522	410457	OR4F29	0.251267	0.134578	0.034307	-0.180115	-0.247105	-0.19619	-0.0790305	-0.040076	-0.132851	0.173205	0.076966	-0.158613	0.076622	0.431194	0.068722	-0.099864	-0.373995	-0.111441	-0.438414	-0.08437	-0.359405	0.129019	-0.05177	-0.519169	0.076806	0
chr1	658963	671897	OR4F16	0.206762	0.162376	0.082703	-0.169721	-0.214616	-0.175482	-0.059787	-0.047838	-0.10316	0.141521	0.078386	-0.101303	0.062151	0.302208	0.12016	-0.085547	-0.324628	-0.031156	-0.37732	0.009734	-0.33059	0.123683	-0.044527	-0.496167	0.029797	0
chr1	111088604	111111553	OR11I1P	-0.011731	-0.030581	-0.051636	-0.005871	-0.016383	-0.002384	-0.039813	-0.005178	-0.037035	0.003026	-0.007079	-0.027907	0.000106	-0.020689	0.065122	-0.025393	-0.032615	-0.045251	0.012344	-0.000843	-0.032399	-0.077807	0.035119	-0.0216795	0.051848	0
chr1	144095549	144118440	OR13Z1P	-0.07757	-0.058778	0.0024975	0.008054	-0.0008275	-0.008505	0.00265325	-0.0221975	-0.060879	-0.0400182	-0.019392	-0.023461	-0.0249085	-0.0460935	0.0556385	0.0121945	0.0738355	0.019784	0.024223	0.0127235	0.0732525	-0.0396965	-0.0116495	0.0333743	0.012084	0
chr1	144122128	144144682	OR13Z2P	0.019722	-0.044285	0.029637	0.022855	-0.009826	-0.0071645	-0.00401525	-0.0003235	-0.025227	-0.0287901	0.0253912	0.028266	-0.0341035	0.0852935	-0.0151125	0.0486755	0.0157815	0.058356	-0.0187435	-0.0202355	0.0452395	-0.0198128	0.068217	-0.0151853	0.012902	0
chr1	155179389	155192329	OR10T2	0.09605	0.071544	0.093523	0.016653	0.030265	0.015047	-0.0048635	-0.006109	0.044129	0.071777	-0.030212	-0.001336	0.017145	0.100133	0.0465209	0.095775	-0.003247	-0.027835	-0.045457	-0.023661	-0.038164	0.078772	0.025166	0.0037355	-0.003267	0
chr1	155200795	155213729	OR10K2	0.07102	0.101686	0.099824	-0.031379	0.10603	0.016005	0.037555	0.033137	0.100924	0.0977335	0.010463	0.032273	0.031063	0.062369	0.10943	0.073695	-0.016668	-0.006369	-0.051302	-0.013043	-0.044956	0.0437345	0.014415	-0.018994	0.084851	0
chr1	155225937	155238650	OR10T1P	0.092576	-0.0027515	0.090932	0.065373	0.049286	0.0306505	0.0831502	0.085725	0.0425885	0.085362	0.0099005	0.0336495	0.012395	0.036149	0.096925	0.0672975	0.1104	0.0554585	0.053624	0.0526445	0.096672	0.043473	0.0730606	0.036017	0.054124	0
chr1	155238651	155251362	OR10K1	0.056244	0.079973	0.026511	-0.022187	0.03241	-0.008603	-0.0138905	-0.059751	-0.00747	0.0983245	-0.003125	-0.013265	-0.021323	0.057241	0.072706	0.003536	-0.018873	-0.038135	-0.028659	0.003244	-0.019581	0.05019	0.031247	-0.0328555	0.037589	0
chr1	155251363	155265471	OR10R2	0.0273645	0.054393	0.095048	-0.0032525	0.0549415	-0.0308335	-0.009233	-0.023813	0.0651765	0.0134438	-0.0108875	-0.027586	-0.0117166	0.064431	-0.0018675	0.0697225	-0.0062105	0.001978	-0.069192	-0.0512212	-0.055248	0.0623925	-0.0139095	-0.0551721	0.0055695	0
chr1	155265472	155277020	OR10R3P	0.085412	0.141706	0.142816	-0.028745	0.104679	-0.025358	-0.000552	0.011247	0.130774	0.120066	-0.000346	0.011167	0.009781	0.104388	0.130247	0.149144	-0.006031	-0.006605	-0.047135	-0.020573	-0.041006	0.181625	-0.032261	-0.065238	0.078983	0
chr1	155277765	155300788	OR10R1P	0.076472	0.128145	0.067387	-0.07346	0.086084	-0.055502	-0.0288555	-0.001052	0.107363	0.0640245	0.003502	0.002969	-0.014482	0.075937	0.123636	0.02515	-0.031862	-0.05491	-0.108476	-0.037432	-0.104154	0.0673935	0.012031	-0.113544	0.037542	0
chr1	155327995	155340968	OR6Y1	0.048236	0.084235	0.096731	-0.03372	0.064095	0.026251	-0.0040835	-0.013949	0.085674	0.130627	0.020905	0.007293	0.010669	0.070624	0.048564	0.084094	0.009197	-0.023341	-0.055539	-0.022703	0.011095	-0.0372645	0.008076	-0.020519	0.105316	0
chr1	155343518	155356467	OR6P1	-0.002745	0.128664	0.010387	-0.009676	-0.096198	0.032252	-0.054679	-0.026342	-0.082727	-0.012428	-0.007524	-0.015447	0.016868	-0.044376	0.071156	-0.029855	0.021082	-0.048692	0.006904	-0.037039	0.041774	-0.0754835	-0.004116	0.0207365	0.045006	0
chr1	155359786	155376006	OR10X1	0.061025	0.067339	0.043219	-0.034439	0.001516	0.004889	0.0003515	0.005094	0.065252	0.0133941	0.023547	-0.037422	0.011604	0.035062	0.033005	0.029672	-0.049531	-0.012489	-0.065529	-0.014541	-0.028402	0.045353	-0.025606	-0.0368537	0.047586	0
chr1	155376007	155392240	OR10Z1	0.0359435	-0.003637	-0.0516215	-0.048335	-0.0700225	0.0172735	-0.00036275	-0.0081205	0.0166185	-0.0306125	0.00856355	-0.0610549	0.002705	-0.102293	0.067539	0.0041385	-0.004328	0.0252145	0.048682	0.0162265	0.011396	-0.0238098	0.044682	0.0293584	0.02951	0
chr1	155475403	155481847	OR6K1P	-0.041962	0.045071	-0.015894	-0.018728	0.057426	-0.0428	0.0315805	-0.096307	0.089342	0.053396	-0.035743	-0.020316	-0.057438	0.079166	0.0196065	0.06098	-0.02793	-0.023786	-0.059456	-0.012382	0.01924	0.123137	0.012126	0.0207055	0.010007	0
chr1	155481848	155493515	OR6K2	0.042621	0.02659	0.073497	-0.004502	0.091896	0.022527	-0.0159105	0.000206	0.123407	0.0238905	0.012809	0.005058	0.015771	0.077032	0.057342	0.072574	-0.009758	0.007971	-0.060865	-0.014723	-0.065568	0.024531	-0.005186	-0.081716	0.042833	0
chr1	155498035	155506009	OR6K3	0.005167	0.162739	0.0740495	-0.0010245	0.0608175	-0.0191375	0.00341988	-0.003097	0.101669	0.105212	-0.0178665	0.0164205	0.0252525	0.114817	0.0154848	0.078427	-0.0401015	-0.0753935	-0.0862795	-0.0161165	-0.0106145	0.1007	-0.049401	-0.0525429	0.0207965	0
chr1	155506010	155523430	OR6K4P	0.05529	0.085631	0.085749	-0.011404	0.104781	-0.004352	0.0486105	0.013852	0.14003	0.037486	-0.020998	0.044768	0.008904	0.021785	0.092214	0.085998	-0.027627	0.004966	-0.019479	-0.086418	-0.034758	0.134746	-0.015215	-0.026418	0.072375	0
chr1	155523431	155532030	OR6K5P	0.0373994	0.025427	0.0517015	-0.0263045	0.1481	0.031204	0.00801375	0.0301865	0.169076	0.0555122	0.021853	0.027699	0.0446575	-0.062032	-0.0223385	0.0726195	-0.003461	0.028726	0.016449	0.0358555	-0.0503065	0.0891953	0.0087155	0.0401275	-0.0727985	0
chr1	155532031	155543658	OR6K6	0.022438	-0.028655	-0.012136	-0.049788	-0.043665	0.002348	-0.037571	-0.024987	-0.007827	-0.068523	0.032577	-0.010796	-0.0452099	0.001961	0.063683	0.00658	0.008921	-0.020981	-0.073872	-0.044408	-0.028739	-0.0237355	0.0139	-0.0434935	0.079388	0
chr1	155543659	155557877	OR6N1	0.049109	0.015302	0.0986174	0.024072	0.076199	0.020741	0.0208863	0.071538	0.117335	0.0300965	0.03968	0.004494	0.02135	-0.016883	-0.030349	0.051525	0.022931	-0.005343	-0.002152	-0.033435	0.015221	0.027157	0.040353	-0.09981	-0.01213	0
chr1	155557878	155569678	OR6N2	0.025887	-0.038666	0.027208	0.012874	-0.007589	-0.003006	0.0455135	0.063912	0.041091	-0.0546355	0.015389	-0.011218	-0.025283	0.012124	0.074443	0.001695	0.034691	0.001971	0.006176	0.028555	-0.025443	-0.0291045	0.047619	-0.0156985	0.023736	0
chr1	155569679	155581100	OR2AQ1P	0.0266491	0.15139	0.108734	0.051255	0.0999935	0.046242	0.0692961	0.071742	0.186118	0.0868704	0.043122	0.042401	0.050515	0.134555	0.113006	0.0950049	0.0142045	0.0365753	0.0186302	0.0123387	0.0347785	0.160936	0.0556745	-0.0108727	0.012097	0
chr1	155589266	155602198	OR10AA1P	0.007409	-0.042307	-0.007843	0.000914	-0.002674	0.036389	0.0097965	0.056991	0.000302	0.0253625	0.045485	-0.057593	0.024542	-0.012955	0.046374	0.0215886	0.067932	0.03184	0.008919	0.009106	-0.017744	-0.011052	0.069423	0.0448715	0.002621	0
chr1	156059908	156072864	OR10J2P	-0.046532	0.00413	-0.017941	-0.034267	-0.014898	-0.011714	-0.012835	0.009332	9e-05	-0.0199925	-0.017969	-0.056629	-0.041634	-0.060682	0.015182	0.026636	-0.008954	-0.06239	0.000846	-0.007721	0.023214	-0.046462	0.010538	0.019954	-0.092022	0
chr1	156094537	156107522	OR10J3	0.05512	-0.00437	0.05606	-0.008988	0.043235	0.016364	0.004368	0.008572	0.017038	0.045739	0.043533	-0.022573	0.035454	0.022196	0.124326	0.047693	0.041151	-0.019142	-0.023136	0.021876	-0.053092	-0.000111	0.005274	-0.043055	0.089942	0
chr1	156113915	156136885	OR10J7P	0.134038	0.135454	0.062575	0.02217	0.126554	0.022509	0.038161	0.025186	0.078081	0.130812	0.067451	-0.004878	0.022946	0.125947	0.109118	0.099545	0.035954	0.082853	-0.004031	0.028812	0.008649	0.0854485	0.029866	0.022477	0.068644	0
chr1	156136886	156151949	OR10J8P	0.029464	0.066461	0.077682	0.014591	0.102689	0.028244	-0.010908	0.011954	0.063697	0.0875565	0.018519	0.014416	0.052977	0.103674	0.063077	0.081666	0.028994	0.0066013	-0.027293	-0.029315	-0.037825	0.0616595	-0.011837	-0.0268525	0.059384	0
chr1	156186287	156202169	OR10J9P	-0.075222	-0.11136	0.070549	0.027999	0.00271	-0.010686	0.031288	-0.002991	-0.035888	-0.0269205	0.027104	0.018407	-0.016306	-0.002085	-0.001177	-0.027107	0.081936	-0.043281	0.054509	0.026541	0.048643	-0.0857325	-0.015744	0.001592	0.007524	0
chr1	156202170	156217109	OR10J4P	0.028225	0.0536855	-0.04118	-0.0471345	0.019507	0.0169285	-0.0455535	0.0157985	0.033625	-0.0111802	-0.0575428	-0.0503842	0.0014455	-0.05308	0.073006	-0.0358965	0.0117609	0.014538	-0.0499715	-0.003256	-0.0363165	-0.0297997	0.0464025	-0.041718	0.037876	0
chr1	156217110	156225581	OR10J1	0.000815	0.066561	0.038966	-0.03981	-0.035041	-0.012375	-0.0195015	0.023747	-0.002201	-0.0097855	0.005916	0.008688	-0.032852	0.076631	0.023571	-0.008584	0.021589	-0.027027	-0.06365	-0.02757	-0.031983	-0.062474	-0.008344	-0.025747	-0.049044	0
chr1	156315945	156328870	OR10J5	0.0103885	0.041351	0.0873015	0.0152265	0.0986245	0.033702	0.0232858	0.014879	0.095956	0.0449685	0.0497645	0.009661	0.035357	0.005739	0.0211135	0.0392135	0.0521155	0.0225775	-0.0275795	-0.004658	0.0509025	-0.00749	0.048113	0.0104013	0.093834	0
chr1	156361162	156373121	OR10AE1P	-0.020177	0.050289	0.070612	-0.03532	0.044197	0.005466	0.017333	0.029377	0.096339	-0.045935	0.05357	0.042738	0.02735	-0.013064	-0.011354	0.046509	0.06335	-0.003243	-0.003502	-0.069941	-0.017194	-0.023201	0.06389	-0.0431341	0.014464	0
chr1	156373122	156392087	OR10J6P	0.01001	-0.039223	0.06623	-0.015945	0.048806	0.04114	0.0047805	-0.027808	-0.038613	-0.084675	-0.002416	-0.016761	-0.010431	-0.112704	-0.009145	-0.035262	0.026088	-0.010785	-0.014764	-0.006229	-0.026399	0.003145	0.008582	0.0040915	-0.029032	0
chr1	243938376	243951325	OR2B11	-0.068561	-0.151181	-0.088602	-0.015516	-0.066956	0.02638	-0.0621305	0.035346	-0.101502	-0.126542	0.014232	-0.029139	-0.004773	-0.095086	0.033186	-0.043701	0.045126	0.079993	0.056181	0.00548	0.084854	-0.0906429	0.104175	0.0763745	-0.007677	0
chr1	243960472	243983430	OR2W5	-0.014342	-0.079975	0.034641	0.011762	0.030407	0.032935	-0.022971	0.011023	0.021261	-0.027174	0.026041	-0.019927	0.02556	-0.100658	0.060873	-0.01753	0.048854	-0.005831	0.000386	-0.009123	-0.001216	-0.0029535	0.044583	0.0055595	-0.017221	0
chr1	244018896	244031854	OR2C3	0.027915	0.066988	0.025435	0.038778	-0.0024404	0.045199	0.047413	0.059745	0.029844	-0.0375355	0.059979	-0.020657	0.06321	-0.008939	0.161635	0.037217	0.013864	0.035918	0.083044	0.003649	0.062556	0.004682	0.088246	0.0634685	0.141973	0
chr1	244057704	244080652	OR2G2	0.044479	-0.059098	0.013434	0.000255	-0.013621	-0.007083	0.00417675	-0.011038	0.04965	0.029504	-0.0145955	0.020596	0.0335595	0.056301	0.049502	-0.0133605	-0.0352985	-0.031876	-0.020565	-0.010532	-0.0271305	-0.009002	0.027474	-0.038174	0.020997	0
chr1	244080653	244097854	OR2G3	0.01562	0.095312	0.076954	-0.03336	0.07445	0.003814	0.0171295	-0.017185	0.058544	0.0328695	-0.007084	-0.009351	-0.027341	-0.040255	0.036083	0.044	0.021123	-0.044881	-0.014459	-0.040541	-0.025795	0.0379025	0.031636	-0.012037	0.00688	0
chr1	244097855	244111902	OR5AV1P	0.0399625	0.155484	0.14747	-0.0685765	0.085519	-0.0204275	-0.0032765	-0.0520035	0.111316	0.141579	0.0032115	-0.021116	-0.0009165	0.0181495	0.022765	0.089646	-0.0600155	-0.0784555	-0.0933765	-0.032144	-0.080538	0.0749168	-0.0300755	-0.0992568	0.0599755	0
chr1	244136225	244159159	OR3D1P	0.042974	0.0901205	0.010958	-0.020755	0.0042845	-0.0033835	0.0085495	0.004993	0.104164	0.0369215	0.02996	-0.0248095	-0.009244	0.0657815	0.029782	0.064409	-0.033989	-0.030535	-0.0696854	0.0042385	-0.000583	0.055116	0.0526215	-0.0147647	0.0414685	0
chr1	244159462	244172384	OR13G1	0.0322205	0.1037	0.0134715	-0.0310155	0.024523	-0.061423	-0.0361655	0.0060525	0.047567	-0.0167932	-0.0742605	-0.0237235	0.005011	0.057011	0.0245876	0.010898	-0.02648	-0.052962	-0.0291615	-0.0352225	-0.0661985	0.0503238	-0.016843	-0.022518	-0.00873	0
chr1	244199176	244210717	OR6F1	0.037629	0.052335	0.076401	-0.003367	0.06015	0.023832	0.0075875	0.031007	0.080731	0.021379	0.005807	0.019724	-0.031073	0.107124	0.017439	0.021404	0.007975	-0.035997	-0.01443	0.001751	0.007315	0.087304	-0.012464	-0.0022645	0.030966	0
chr1	244210718	244220671	OR5AX1	0.044525	0.119643	0.087664	-0.039995	0.04578	0.005171	0.00809	0.010661	0.067452	0.083116	0.014064	-0.06358	0.022526	0.037054	0.026609	0.058806	0.053726	-0.012079	-0.067407	-0.013998	-0.033427	0.0760775	-0.002195	-0.040305	0.071891	0
chr1	244220672	244238899	OR5AY1	-0.012062	0.059828	-0.023435	-0.011043	0.056659	0.008856	0.012035	-0.014666	0.048821	0.037573	-0.020112	-0.017232	-0.018056	0.074012	-0.021761	-0.006284	-0.015658	-0.017063	-0.001903	-0.023403	-0.049985	0.063223	-0.0152456	-0.0281415	0.008026	0
chr1	244244254	244256000	OR1C1	0.0391415	0.0766095	0.081648	0.0469178	0.0544021	-0.029289	0.0246882	0.007036	0.118171	0.0778627	0.02462	-0.0057895	0.015044	0.15699	0.127136	0.017456	-0.017957	0.03	-0.00961	-0.021655	0.0143075	0.0640687	0.063247	-0.017657	0.0891545	0
chr1	244256001	244275176	OR9H1P	-0.0421645	0.141788	0.0858705	-0.049555	0.0540985	-0.037262	-0.000857075	-0.043516	0.123298	0.0661293	-0.0223875	-0.00072575	-0.0071835	0.0495092	-0.0040505	0.095611	-0.0756895	-0.0456295	-0.0630887	-0.0363286	-0.0354988	0.134242	0.00810515	0.00649478	0.004756	0
chr1	244302147	244315072	OR5AT1	0.01854	-0.015837	0.010094	-0.038526	0.047484	-0.041123	-0.067041	-0.051364	0.090805	0.008305	-0.045781	-0.027375	-0.055349	0.014135	-0.072075	0.024598	-0.061997	-0.009042	-0.07739	-0.047708	-0.082356	0.039189	0.002893	-0.0693115	-0.038685	0
chr1	244320704	244329164	OR6R1P	-0.029423	0.001761	-0.019452	-0.030281	0.009205	-0.031865	-0.0398857	-0.04449	0.026203	-0.00551825	0.020436	0.012661	-0.0041145	0.0438275	0.032957	0.0187255	-0.0037725	-0.047593	-0.053969	0.008482	-0.0353855	0.0321505	-0.0364405	-0.00460425	0.0427605	0
chr1	244329165	244341239	OR11L1	-0.015616	-0.058095	0.021081	-0.001954	0.00207	-0.009827	-0.0316745	0.014197	-0.013527	-0.0688465	0.001128	-0.016771	0.039389	7.4e-05	0.029994	0.015615	0.014797	-0.007223	0.033239	0.026271	0.032053	-0.0064445	0.016625	-0.0024165	-0.00515	0
chr1	244364931	244387871	OR2W3	-0.103835	-0.193751	0.006223	-0.001671	-0.045064	0.009658	0.0050785	-0.031745	-0.0302415	-0.12867	-0.010416	-0.0546875	-0.0451945	-0.119817	0.0212535	0.010444	0.091605	0.030114	0.096972	0.027832	0.0288675	0.0166428	0.0673245	0.101216	-0.030429	0
chr1	244390362	244413268	OR2T8	0.01944	0.051125	0.060523	-0.062167	0.030664	0.007968	-0.031057	-0.026485	0.024341	0.0448015	0.003423	-0.016544	-0.014272	0.067667	0.002667	-0.013534	-0.05949	-0.026314	-0.007554	-0.028134	-0.079085	0.0901555	-0.021211	-0.056894	0.035095	0
chr1	244413269	244424785	OR2AJ1	0.00277	0.154748	0.0391405	-0.0203665	0.010291	-0.0294465	-0.0385198	-0.004865	0.106566	0.0533423	-0.017773	-0.0109015	-0.017014	-0.0121815	-0.0207751	0.0195705	-0.0088255	-0.0505005	-0.03625	-0.0337835	-0.0866765	0.0352172	-0.0184235	-0.0881158	-0.006719	0
chr1	244424786	244430516	OR2X1P	-0.013538	-0.022348	-0.021193	-0.02054	-0.072944	0.018032	-0.0211155	-0.048312	-0.0723774	-0.0610765	-0.024413	-0.01681	-0.051523	-0.020757	0.00333	0.011798	0.009705	0.03898	0.052285	-0.0101525	0.020234	0.0492319	0.074586	0.0618465	0.011483	0
chr1	244430517	244441135	OR2L8	0.036888	0.06441	0.057929	-0.007795	0.040468	-0.048201	-0.0289675	-0.099673	0.068544	0.049061	-0.023365	-0.032905	-0.029994	0.061859	0.01775	0.002991	0.0231146	-0.0826644	-0.016885	-0.005342	-0.057256	0.0711911	-0.027067	-0.04022	0.037308	0
chr1	244441136	244457082	OR2AK2	-0.035272	-0.036608	-0.045746	-0.085002	-0.046874	-0.001765	-0.0187	-0.06523	0.041429	-0.043708	-0.006564	-0.052846	-0.054145	0.021988	-0.010533	0.014678	-0.051284	-0.001521	-0.02984	-0.033704	-0.04127	-0.0125385	0.037324	-0.0451845	0.069206	0
chr1	244457083	244467017	OR2L9P	0.009888	0.083209	-0.00101	-0.058051	-0.03369	-0.015844	0.010012	-0.013112	-0.026733	-0.0104725	-0.032749	-0.021741	0.028864	0.006492	0.026261	-0.023828	-0.017072	0.039269	0.051069	-0.04843	-0.031828	-0.036556	-0.04991	0.0002055	-0.021039	0
chr1	244467018	244482527	OR2L1P	-0.001685	0.127931	0.085042	-0.045026	0.065166	-0.039778	0.048093	-0.049945	0.094992	0.0827585	0.013355	0.033504	-0.07102	-0.03106	-0.015818	0.083526	-0.008972	-0.023039	-0.017328	0.019683	-0.036162	0.11151	-0.0092642	-0.011724	-0.026482	0
chr1	244482528	244495408	OR2L6P	0.0499615	0.07852	0.057908	-0.009533	-0.004743	-0.011477	0.0148135	-0.013943	0.079481	0.0579583	0.0272555	0.0071935	-0.0295875	0.125697	0.021165	0.026587	0.0280005	-0.0611858	0.0046155	-0.0169416	-0.008974	0.0538833	-0.0225595	0.023052	-0.0765925	0
chr1	244495409	244514225	OR2L5	0.041945	0.102718	0.0576861	-0.028763	0.056885	-0.058472	0.0313045	-0.019543	0.074803	0.094348	0.01528	-0.036147	-0.029701	0.068607	-0.038381	0.050797	0.003699	-0.0718074	-0.033765	0.009595	-0.067669	0.111336	-0.012995	-0.0313875	0.003586	0
chr1	244514226	244530545	OR2L2	0.03298	0.161929	0.117728	-0.006151	0.110159	0.0048699	0.0555245	-0.022813	0.090344	0.0713385	0.000327	0.045827	-0.007277	0.068097	-0.044489	0.064103	0.029516	-0.04171	0.045675	0.006223	-0.045041	0.091454	-0.011529	-0.005877	-0.001875	0
chr1	244530546	244552960	OR2L3	0.014107	0.054459	0.093353	-0.045046	0.0764378	-0.082595	0.016624	-0.0845076	0.108666	0.0745595	-0.032615	0.028418	-0.038038	0.12225	-0.003175	0.019924	-0.00889	-0.055652	-0.011759	-0.029856	-0.05554	0.124212	-0.020201	-0.035467	0.013365	0
chr1	244568720	244581328	OR2T32P	0.016855	0.165012	-0.024668	-0.045032	0.015894	-0.061688	-0.032005	-0.037637	0.020526	0.0629125	-0.029898	0.012286	0.029994	0.072333	0.070915	0.002466	-0.007749	-0.034339	0.005746	-0.009608	-0.013316	0.077344	-0.015943	-0.021702	0.048613	0
chr1	244581329	244591653	OR2L13	0.010437	-0.052196	0.113124	-0.0356855	0.0925545	0.038634	0.0021035	-0.0246505	0.0933065	0.0773657	-0.018841	-0.014605	0.010409	-0.022657	-0.029204	0.093441	-0.016553	-0.00686535	-0.0573785	-0.0333485	-0.0585661	0.055835	0.082961	-0.00538425	-0.0026545	0
chr1	244591654	244614204	OR2M1P	-0.048466	0.104095	0.09353	-0.064466	0.076478	0.002026	-0.0228015	-0.047931	0.0753561	0.027066	-0.030678	-0.062536	-0.02671	0.025799	-0.0570725	0.0692444	-0.014517	-0.066044	-0.087439	0.01281	-0.073764	0.0598635	-0.0309504	-0.036215	-0.019588	0
chr1	244614492	244637426	OR2M5	0.053913	0.05845	0.06475	-0.031889	-0.006706	-0.010765	-0.000447	-0.03409	0.02459	0.0464315	-0.029263	-0.010108	-0.005428	0.039256	-0.022637	-0.005885	0.034102	-0.047062	-0.03207	0.035423	-0.017041	0.0660705	-0.072308	-0.0743605	0.026796	0
chr1	244649330	244672369	OR2M2	0.0335805	0.0607925	0.0953845	-0.0352285	0.015104	-0.0222355	-0.00825575	-0.0648845	0.081152	0.120344	-0.0339545	-0.0093025	-0.0075595	0.0925485	-0.0173641	0.0130367	0.018471	-0.0696305	-0.0508225	0.012597	-0.03412	0.0906505	-0.0430635	-0.050625	0.028288	0
chr1	244672412	244695346	OR2M3	0.044375	0.074307	0.03318	0.004618	0.045834	-0.047396	-0.009	-0.063725	-0.006145	0.0328185	-0.017523	-0.007472	0.020094	0.043562	0.033729	-0.00323	-0.006637	-0.040345	-0.042283	-0.007761	-0.033787	0.0129105	-0.091072	-0.084871	0.037111	0
chr1	244708273	244731204	OR2M4	0.034373	0.201624	0.129727	-0.034249	0.141946	0.0001052	-0.0339545	-0.01965	0.074395	0.159501	-0.014158	0.003577	-0.02291	0.134218	0.044919	0.051232	-0.01945	-0.023344	-0.051986	-0.03158	-0.058873	0.0929295	-0.000466	-0.0498425	0.05673	0
chr1	244760199	244773157	OR2T33	0.024903	0.129596	0.035396	0.002739	0.013522	0.008551	-0.0060565	-0.00743	0.025541	0.0418295	6.6e-05	0.004889	-0.027539	0.172884	-0.038655	0.048963	0.029401	-0.037771	-0.025363	-0.009005	-0.038775	0.0365145	-0.003843	-0.01558	0.007232	0
chr1	244781963	244794921	OR2T12	0.052256	0.121586	0.026664	-0.058782	0.016647	-0.051846	0.0179425	-0.064924	0.008265	0.010459	-0.057559	0.017493	-0.034293	0.087837	0.041906	-0.013223	-0.01033	-0.038297	0.019411	0.0004291	-0.021936	0.054702	-0.055213	0.019962	0.016052	0
chr1	244810977	244826014	OR2M7	0.029574	0.111153	0.076231	-0.055905	0.052368	-0.034431	0.0450935	-0.067533	0.084618	0.042871	-0.027198	0.011728	-0.008806	0.131204	-0.007903	0.023655	0.005693	-0.0641401	-0.018841	0.041063	0.005115	0.0619445	-0.034491	-0.0481925	-0.0575	0
chr1	244826015	244841044	OR5BF1	0.0466709	0.112489	0.132071	-0.048465	0.08563	-0.020835	0.0351795	-0.0267494	0.153577	0.100611	-0.020838	0.05675	0.047345	0.163339	-0.020608	0.117984	-0.041196	-0.035519	-0.032515	0.0041834	-0.073986	0.177433	0.0132454	-0.0507314	0.036252	0
chr1	244841045	244853967	OR2T4	0.001719	0.065473	0.103589	-0.070253	0.090767	-0.016932	0.030675	-0.029107	0.105173	0.0412685	-0.0454881	0.022537	-0.00353	0.061275	0.011722	0.072684	-0.017922	-0.01508	0.022352	0.018113	-0.028055	0.114535	0.011833	0.0029	-0.016353	0
chr1	244856952	244879873	OR2T6	0.008481	-0.034632	0.019298	-0.013538	-0.010468	0.014493	-0.033461	0.007521	0.006094	0.003384	0.011345	-0.023574	0.003709	0.037403	-0.058935	-0.010474	-0.006382	-0.021275	-0.03016	-0.011454	-0.0237191	0.012128	0.001026	-0.0126155	0.008924	0
chr1	244879874	244898443	OR2T1	-0.012207	0.049399	0.055983	-0.023426	0.094155	-0.026621	0.0067605	-0.005315	0.024751	0.087815	0.014757	0.020975	-0.038435	0.065432	-0.048859	0.076481	-0.000456	0.033736	0.017313	0.022595	0.002388	0.082924	0.048604	0.038385	-0.048192	0
chr1	244910550	244933253	OR2T7	0.151379	0.104595	0.012	-0.002261	0.049158	0.006058	-0.080527	-0.001688	-0.006636	0.035325	-0.086992	-0.05234	-0.072257	-0.048299	0.146926	-0.040755	-0.022105	-0.10117	-0.078547	0.000736	-0.055215	-0.001444	-0.00998	-0.118186	0.039184	0
chr1	244933254	244945110	OR2T2	0.074191	0.0551325	-0.0324465	-0.0413355	-0.0229595	-0.0653565	-0.138333	-0.009991	-0.110231	0.0268912	-0.0214495	-0.00511	0.0489065	0.112891	0.0897015	-0.026936	-0.09516	-0.070517	-0.118025	-0.048032	-0.125294	0.0350185	-0.0218455	-0.114226	0.0723145	0
chr1	244945111	244965645	OR2T3	0.006617	-0.011966	-0.072594	-0.075458	-0.057166	0.005168	-0.073561	-0.001764	-0.036879	-0.019496	-0.067197	-0.085443	-0.041319	0.003306	-0.024979	-0.051663	-0.061711	-0.055001	-0.070439	-0.020369	-0.061739	0.003404	-0.019575	-0.111963	-0.042857	0
chr1	244965646	244980318	OR2T5	0.104878	0.114717	0.021658	-0.012956	0.032096	-0.011435	-0.104478	0.007937	0.039978	0.0746415	-0.011029	-0.031849	0.025119	0.072227	0.04751	-0.023426	-0.126009	-0.048269	-0.092119	-0.046798	-0.09603	0.054095	0.00807	-0.0899545	0.118611	0
chr1	244980319	244990001	OR2AS2P	-0.004942	0.111682	0.0373725	-0.020071	0.064616	0.0027365	-0.0561808	0.023155	0.048666	0.101726	-0.025702	-0.0461155	0.0612345	0.0674155	0.0861775	0.0584735	-0.113931	-0.044307	-0.091359	-0.029106	-0.099339	0.0622578	0.009732	-0.104622	0.0830305	0
chr1	244990990	245013936	OR2G6	-0.023623	0.00701	-0.041007	-0.006875	-0.012075	0.034266	-0.059977	-0.01948	-0.009156	-0.032141	0.002601	-0.013441	-0.02889	0.049454	-0.000664	0.016548	-0.025034	-0.003587	0.029795	-0.003501	-0.027362	0.03997	0.016512	0.046181	0.037202	0
chr1	245036765	245046445	OR2AS1P	0.0265755	0.049466	-0.0292855	-0.0231745	0.0226945	-0.022165	-0.137926	-0.0265725	0.0034035	0.0395278	0.0035675	-0.0442785	-0.005623	0.031981	0.076808	-0.024688	-0.141662	-0.0484325	-0.157091	-0.0886405	-0.171722	0.0426015	0.009457	-0.133942	0.076322	0
chr1	245046446	245058815	OR2T29	0.0728115	0.078561	-0.057678	-0.0185055	-0.0053	-0.043077	-0.120016	-0.0349205	-0.0479795	-0.00291125	-0.018111	-0.0273345	-0.0275505	-0.0554765	0.0721295	-0.037712	-0.125437	-0.054221	-0.061486	-0.055389	-0.116223	-0.0240677	0.0209585	-0.099233	0.048786	0
chr1	245061147	245074099	OR2T34	0.199851	0.172554	0.113799	0.083368	0.116378	0.092524	0.0319655	0.141093	0.129082	0.096977	-0.045607	-0.014395	0.010137	-0.037496	0.120223	-0.078613	0.019848	-0.050465	0.049211	0.133204	0.0484	-0.053198	0.12512	-0.11059	0.083287	0
chr1	245080176	245093110	OR2T10	0.299888	0.253186	0.331081	0.251252	0.281106	0.321874	0.286165	0.296305	0.341452	0.34371	0.269047	0.283444	-0.010762	0.118562	0.317748	0.0882832	0.058659	0.061159	0.295314	0.264498	0.317793	-0.28072	0.318601	-0.12685	0.0322279	0
chr1	245113524	245125767	OR2T11	0.205496	0.246253	0.231239	0.218515	0.204718	0.258795	0.207726	0.202452	0.186053	0.2623	0.248191	0.271444	-0.017945	0.005849	0.279896	0.04049	0.013715	-0.020204	0.221595	0.212891	0.223482	-0.310808	0.241177	-0.189011	0.031977	0
chr1	245125768	245137493	OR2T35	-0.026387	-0.021915	-0.078361	-0.109679	-0.047902	-0.126936	-0.173764	-0.081193	-0.053174	-0.0319765	-0.034751	-0.0797965	-0.037055	-0.009582	0.064404	0.0329705	-0.1794	-0.123002	-0.119671	-0.095469	-0.201831	0.0442935	-0.0805725	-0.148307	0.0522665	0
chr1	245137494	245150226	OR2T27	0.090462	0.136352	-0.029319	-0.046206	0.022573	-0.032365	-0.0933455	-0.034039	-0.026686	0.018073	-0.041051	-0.042589	-0.054823	0.043765	0.105488	-0.029622	-0.07905	-0.113476	-0.04529	-0.059678	-0.10784	0.021799	-0.062121	-0.0995385	0.05774	0
chr1	245168715	245181646	OR5BU1	0.022704	0.009019	0.096244	0.022883	0.071134	0.028194	0.011579	0.009465	0.059208	0.0735935	0.042454	0.012867	-0.007166	0.108799	0.052069	0.070129	-0.003381	0.0158851	0.014044	0.004232	-0.003448	0.080123	0.025117	0.0112262	0.0098571	0
chr10	15066882	15079165	OR7E110P	0.085777	0.14618	0.059223	0.075001	0.076073	0.042545	0.031989	0.039035	-0.06964	0.0612485	0.063396	0.122658	0.0684	0.097856	0.106216	-0.018486	0.065051	0.019174	0.012205	0.028928	0.086193	0.0620635	-0.043859	-0.0411245	-0.012818	0
chr10	15079166	15088576	OR7E26P	0.0186175	0.137395	0.0002565	0.140942	0.0157825	0.0184225	0.103578	-0.015886	-0.0931435	0.023129	0.0063925	0.125862	0.0066585	0.0282125	0.074792	-0.094998	0.111347	-0.0594015	0.147198	0.143998	0.203588	0.0072425	-0.135583	0.00280575	0.024015	0
chr10	15088577	15100884	OR7E115P	-0.0534975	-0.0129295	-0.046684	-0.0020035	0.0142255	-0.076736	-0.0368112	-0.0660655	-0.10547	0.00548075	-0.033092	0.079638	0.006747	-0.0640775	0.0736805	-0.097145	-0.087443	-0.090753	0.0133	0.0250855	-0.050284	-0.0613623	-0.0827165	-0.062645	-0.006804	0
chr10	45053763	45076574	OR6D1P	0.0400745	0.027265	-0.0008885	0.0031145	0.0016795	0.0346265	-0.081685	-0.0088725	-0.0340195	-0.003484	0.0439445	-0.042996	0.003224	0.120626	0.192277	-0.0244015	-0.0091315	0.053187	0.017643	0.005842	0.0277485	-0.0081355	0.043331	0.0699098	0.0947065	0
chr10	45116894	45129819	OR13A1	-0.0136552	-0.01769	0.043712	-0.00649	-0.027118	-0.002616	0.001538	0.048133	0.03188	-0.038307	-0.011067	0.008717	-0.003286	-0.067982	0.020065	0.058089	0.001711	-0.023573	0.026826	0.044698	0.035712	-0.0126655	0.075424	0.004028	0.01945	0
chr10	135130780	135143703	OR6L2P	-0.411011	-0.472548	-0.163602	-0.051895	-0.247366	-0.007071	-0.118146	-0.092811	-0.231085	-0.299807	0.106857	-0.152633	-0.147236	-0.161087	-0.127826	-0.067777	0.115061	0.032424	0.151282	0.010969	0.157602	-0.230147	0.159122	0.305611	-0.057436	0
chr10	135163607	135186155	OR7M1P	-0.408145	-0.558695	-0.151053	-0.0440255	-0.271944	0.0395985	-0.0365642	-0.0023225	-0.129026	-0.297141	0.314495	-0.0853735	-0.074823	-0.0707771	-0.101584	-0.0664745	0.133813	0.081592	0.200598	0.055769	0.177366	-0.223235	0.160627	0.271744	-0.135467	0
chr10	135275539	135288450	OR6L1P	-0.574956	-0.603945	-0.338069	-0.0800365	-0.403807	-0.0716161	-0.152796	-0.165923	-0.240197	-0.462285	0.0105405	-0.191449	-0.225289	-0.349831	-0.190169	-0.198878	0.0119635	-0.005319	0.104674	-0.0050975	0.088972	-0.301481	0.0984725	0.18797	-0.173967	0
chr11	74653	87586	OR4F2P	0.201823	0.127764	0.075476	-0.124811	-0.227844	-0.190009	-0.0645205	-0.047201	-0.060222	0.157839	0.083649	-0.116108	0.088893	0.412234	0.02862	-0.077586	-0.335524	-0.090141	-0.443817	-0.034658	-0.373126	0.075981	-0.066745	-0.526339	-0.003715	0
chr11	3366617	3379555	OR7E12P	-0.067119	0.051962	-0.088476	0.022233	0.038835	-0.031989	0.0397175	-0.024793	-0.145427	-0.004814	-0.048319	0.095055	0.020704	0.000464	0.087294	-0.00676	0.014409	-0.010306	0.160914	0.154018	0.149088	0.0119135	-0.059671	0.0857585	0.078733	0
chr11	3575451	3588475	OR7E117P	0.047717	0.072169	0.03421	-0.02744	0.034675	-0.024318	-0.059576	-0.05522	-0.041957	0.0783625	-0.011949	0.039764	-0.007818	0.142317	0.004354	-0.029426	-0.109409	-0.088567	-0.050014	-0.057588	-0.064976	0.029964	-0.042917	-0.103309	0.012585	0
chr11	4122123	4135101	OR55B1P	-0.187854	-0.177135	-0.152661	-0.071627	-0.185964	0.018095	-0.107081	-0.016457	-0.160596	-0.120325	-0.006891	-0.092275	-0.020769	-0.06901	0.060754	-0.130196	0.034614	-0.011754	-0.002508	-0.008511	0.074348	-0.168843	0.091593	0.069667	0.029004	0
chr11	4336089	4351094	OR52B4	0.049303	0.0032255	0.006956	0.014133	-0.016788	0.0456755	-0.016356	0.0125585	0.0173865	-0.0003005	0.0104525	-0.0274855	-0.005858	0.03497	0.0718485	-0.021412	0.021239	-0.019801	0.028691	0.041022	0.034095	-0.052155	0.0605165	0.0210595	0.063758	0
chr11	4351095	4367030	OR52B3P	-0.081427	-0.032632	-0.012503	-0.015297	-0.10034	-0.010377	-0.063991	-0.039692	-0.05633	-0.018532	-0.014136	-0.03758	-0.028208	-0.060682	0.055779	-0.002002	0.009392	0.010038	0.074082	0.018324	0.073816	-0.0616885	0.042814	0.122002	0.047319	0
chr11	4375867	4398814	OR51R1P	-0.097605	-0.083522	-0.015342	-0.037381	-0.06775	0.011557	-0.035473	0.004438	-0.086527	-0.061196	0.006262	-0.040364	0.002361	0.012293	0.059246	-0.023295	0.002708	-0.005314	0.018939	0.03583	0.003525	-0.105295	0.034383	0.042098	0.02426	0
chr11	4407140	4418590	OR52P2P	0.023868	-0.105871	0.034603	-0.029706	0.007642	0.035584	-0.055284	0.005922	-0.054273	-0.039946	0.006341	-0.039484	0.035546	-0.146605	0.16665	0.012369	0.037951	0.040869	-0.0018	0.011092	0.02074	-0.023645	0.037291	0.063444	0.103705	0
chr11	4418591	4430087	OR52K2	-0.051202	-0.049834	-0.014991	0.009554	0.032931	0.030832	0.0047915	0.027274	-0.003796	-0.0605635	0.007235	-0.055124	-0.014172	-0.146333	0.133691	0.051526	0.057224	0.026618	0.022504	0.060818	0.047733	0.006033	0.031488	0.0165635	-0.049689	0
chr11	4432616	4455560	OR52K3P	-0.064781	0.0556	0.002963	-0.031854	-0.029898	-0.036303	0.0248505	-0.007513	-0.051438	-0.0193815	-0.021483	-0.048189	-0.016409	0.007116	0.115067	-0.024405	0.0168	0.027399	0.059037	0.004242	0.014033	0.00256	-0.014026	0.03767	-0.011912	0
chr11	4455561	4469648	OR52K1	0.053604	0.041793	0.11397	-0.032218	0.05926	0.035742	0.02474	0.095401	0.088238	0.0262545	0.048114	0.030911	0.006658	0.038581	0.085999	0.053338	0.026848	0.020332	0.023034	0.027618	0.040057	0.065562	0.007225	-0.01836	0.03991	0
chr11	4490752	4508363	OR52M2P	0.017386	0.078642	0.0758541	-0.001572	0.072137	-0.007633	-0.0291575	0.011395	-0.019542	0.083513	-0.023604	-0.022759	0.024701	-0.046308	0.161535	0.0815478	-0.014258	-0.025845	-0.055701	-0.015387	-0.047687	-0.028452	0.033332	-0.0333255	0.019912	0
chr11	4508364	4525947	OR52M1	0.054113	-0.000926	-0.010594	0.001936	-0.011986	0.035969	0.0073005	0.01109	-0.065069	0.061637	-0.0023412	0.051802	0.004083	-0.066336	0.110687	-0.002414	0.0740332	0.015148	0.031485	0.024788	0.042286	0.0314835	0.000479	0.0392505	0.072466	0
chr11	4544725	4566704	OR52I2	0.063077	0.073293	0.08613	-0.009009	0.08283	0.001623	-0.0197605	0.042964	0.035871	0.0731885	0.002162	-0.009743	-0.001782	0.00542	0.150855	0.055387	0.03737	-0.03607	-0.002488	0.060315	0.007819	0.053097	-0.003864	-0.0233485	0.132248	0
chr11	4566705	4574816	OR52I1	0.0775029	0.0354778	-0.0113945	-0.022068	0.0889535	-0.023935	-0.0211388	0.008109	0.0538701	0.0385675	0.026331	-0.0376025	-0.0212425	0.0144745	0.091881	0.07339	-0.011742	0.0397615	0.0361045	0.024597	-0.014743	0.0345315	-0.0084515	-0.018953	0.0967765	0
chr11	4597598	4620532	OR51D1	-0.238803	-0.088913	0.038252	-0.025198	0.05856	0.049791	-0.021221	0.005672	0.040019	-0.0307665	0.045775	-0.0253	0.023303	-0.102667	0.187678	0.115127	0.020435	0.095821	-0.009857	0.065523	0.104215	-0.022132	0.128813	0.139387	0.095154	0
chr11	4620533	4633286	OR51E1	-0.07406	-0.034792	0.008818	-0.007651	-0.014579	0.070462	0.001728	0.01228	0.043094	-0.0236055	-0.023404	0.004727	0.032146	-0.015966	0.09891	0.068336	0.084363	0.010181	0.035653	0.04034	0.079561	-0.04471	0.074414	0.0467255	0.014904	0
chr11	4636639	4649536	OR51A9P	-0.011788	-0.159453	0.014463	-0.027018	-0.074159	-0.037942	-0.0501085	-0.041984	-0.044995	-0.0618205	-0.008158	-0.037585	0.020589	-0.072063	0.018061	-0.019218	-0.009234	0.00734	-0.009455	-0.010081	-0.030501	-0.034218	0.035886	0.0306035	0.010025	0
chr11	4657559	4667222	OR51E2	-0.041429	-0.020237	0.0122505	-0.04848	0.014052	2.3e-05	0.007213	-0.0095555	0.0097592	-0.0482945	-0.044101	0.001585	-0.012815	-0.0653555	0.0537065	0.0423065	0.0719335	0.0308645	0.022865	0.0222165	0.0174595	-0.00030275	0.0332545	0.0201485	0.0344365	0
chr11	4667223	4678441	OR51C1P	2.12e-05	0.0349215	0.0859775	-0.0568455	0.0727595	0.0003035	0.0200243	0.0001615	0.104519	0.0348915	0.0162855	-0.010359	-0.030127	-0.033819	0.0214505	0.0240965	0.0019365	-0.072761	-0.020166	-0.01016	-0.063687	0.076541	0.0135315	-0.028566	0.0507645	0
chr11	4678442	4689669	OR51F5P	0.090466	0.096966	0.07423	-0.001556	0.053139	-0.010763	-0.013681	0.019569	0.083284	0.0744315	0.014876	0.012879	-0.005027	0.113578	0.053179	0.019082	-0.021579	-0.048613	0.057258	-0.02024	-0.039678	0.042515	-0.011723	-0.044425	0.026428	0
chr11	4689670	4699365	OR51C4P	-0.005819	0.094991	0.116968	-0.053519	0.066249	-0.048529	-0.0364375	-0.0277161	0.036079	0.0706095	0.002608	-0.028875	-0.0034997	0.041517	0.052491	0.004713	-0.025346	-0.069319	-0.018486	-0.044303	-0.057012	0.076974	-0.02095	-0.0863975	0.048916	0
chr11	4711985	4724884	OR51F3P	-0.003187	0.069371	0.072941	-0.001548	0.0041771	-0.06986	-0.0001445	-0.035406	0.05148	-0.0121445	-0.045312	-0.043588	-0.003871	0.108604	-0.022633	-0.027189	-0.001321	-0.056608	0.001007	-0.0453397	-0.060077	0.0152265	-0.052967	-0.0315065	-0.018733	0
chr11	4727853	4740750	OR51F4P	0.032279	0.118586	0.051567	-0.012375	0.085489	-0.015699	0.0114115	0.003363	0.0913	0.108695	-0.03917	0.02213	-0.017178	0.086619	-0.051822	0.06656	-0.048615	-0.091102	-0.086629	-0.032191	-0.077552	0.0986555	-0.000116	-0.104428	0.050121	0
chr11	4744561	4756141	OR51F1	0.0990215	0.134718	0.108963	0.0130255	0.133738	-0.0223035	0.0302355	0.039887	0.0682315	0.028202	-0.0046635	-0.0543065	-0.0943335	0.093265	-0.0105179	-0.018377	-0.036828	-0.0804455	-0.064487	0.0190721	0.007498	-0.0125835	-0.0755357	-0.0696603	0.052162	0
chr11	4756142	4768541	OR51N1P	0.0990695	-0.0262	0.0739355	0.019998	0.089202	-0.019623	-0.00120825	-0.015323	0.0407615	-0.066398	-0.013518	-0.0093505	-0.0272865	0.001733	0.0622695	0.064537	0.0258325	0.0313505	0.018038	0.0818035	-0.0227345	0.0349395	0.0447095	0.0298857	0.075693	0
chr11	4768542	4779709	OR52Y1P	0.094668	0.106252	0.086684	0.046235	0.12094	0.103852	0.0915255	0.053202	0.107667	0.0650595	0.076847	0.028865	0.063654	0.038095	0.156198	-0.003322	0.074301	0.044367	0.042606	0.101678	0.030415	0.0329345	0.031258	0.0355315	0.097928	0
chr11	4779710	4790706	OR52R1	-0.060253	-0.0034385	0.0801605	-0.019341	0.0408355	-0.0038055	-0.0363742	-0.0205915	0.0008445	-0.0131315	0.025862	-0.02969	-0.0440835	0.025751	0.0536465	0.04163	0.0374525	-0.016123	-0.024097	-0.051016	-0.0100035	0.0492237	0.0911065	0.0231508	0.0408115	0
chr11	4790707	4801840	OR51F2	0.068148	0.172352	0.123118	-0.095542	0.151454	-0.038795	-0.01272	-0.040808	0.186782	0.0635895	0.014797	0.003732	0.114726	0.090087	0.070149	0.082454	-0.032155	-0.0997912	-0.076905	0.013246	-0.100913	0.062952	0.042374	-0.0630295	0.09758	0
chr11	4801841	4812875	OR51A8P	0.060333	0.0598565	0.0387655	-0.0237125	0.0362805	0.0023605	-0.0179862	-0.0001325	0.0038115	0.0778942	0.049872	-0.019425	0.0507715	0.05657	0.072156	0.0245635	-0.0023635	-0.003761	-0.0413545	-0.013554	-0.050245	0.0553462	0.0121565	-0.023352	0.127312	0
chr11	4824047	4835679	OR51S1	-0.061163	-0.0139065	-0.0529955	-0.04301	-0.051406	-0.016755	-0.0461485	-0.025801	-0.0653335	-0.0744718	-0.000823	-0.09568	-0.047519	-0.161085	0.065219	-0.048879	0.015061	0.0078495	-0.013446	-0.014563	-0.0787535	-0.0773677	0.0001295	0.00477625	0.043394	0
chr11	4835680	4846366	OR51H1P	-0.011721	0.018297	0.0617805	0.019463	0.03477	0.046605	-0.0083905	-0.0110255	0.0793765	-0.0887085	0.04874	0.0422225	0.0475665	-0.0072705	0.055057	0.0348445	0.0239795	-0.0105085	0.0550265	0.0213855	0.009995	0.0136998	-0.0105305	0.0346668	0.0329095	0
chr11	4846367	4856043	OR51H2P	0.0544105	-0.0177865	0.057795	0.038711	0.0549085	0.0660285	-0.045753	-0.018695	-0.0691765	-0.0673592	0.0500275	-0.025408	0.044639	0.0392905	0.114932	-0.0069135	0.0248335	0.0531745	0.026499	-0.028817	0.0060315	-0.0765907	0.0723275	0.00988175	0.129903	0
chr11	4856044	4862686	OR51T1	-0.032357	-0.045552	0.047805	-0.009118	0.023832	0.047609	-0.0164625	-0.020247	0.050441	-0.039439	0.014657	-0.079853	-0.062969	-0.123516	0.047401	0.036068	0.000383	-0.01481	-0.040927	0.010079	-0.050727	-0.0808748	0.019272	-0.046558	0.047923	0
chr11	4865177	4876788	OR51A6P	-0.0007085	0.0597035	0.0898765	-0.0260595	-0.009143	0.034534	0.0318408	-0.0299815	0.024975	0.101741	0.014929	-0.045282	-0.0310835	0.138735	-0.0549475	0.093172	0.016819	0.003255	0.019984	-0.050745	-0.010143	0.0140588	0.026674	-0.0223882	0.0624075	0
chr11	4876789	4889319	OR51A7	0.06657	-0.054588	0.121063	-0.07371	0.063047	-0.043507	-0.0306625	-0.017053	0.06608	-0.0572955	0.025484	-0.038268	-0.047866	0.090552	-0.036779	-0.006023	-0.059115	-0.02349	-0.066771	-0.026087	-0.075696	0.031995	-0.038469	-0.059013	0.038138	0
chr11	4889320	4899894	OR51G2	0.046521	-0.048636	0.055081	-0.016009	-0.004705	0.022535	-0.015601	0.012724	-0.014512	0.025497	-0.023267	-0.030577	0.002487	0.026211	0.140172	0.008136	0.046556	-0.003263	-0.010731	0.003707	-0.012248	-0.0173495	0.050633	0.0377228	0.049876	0
chr11	4899895	4912145	OR51G1	0.057674	0.0438839	0.065888	-0.043299	0.053649	0.019288	0.0171205	-0.004976	0.062117	0.0382245	0.037532	-0.00669	0.008784	0.186257	0.051158	0.040066	0.040193	0.026891	0.019226	-0.010142	0.022093	0.0378295	0.005638	0.016042	0.04805	0
chr11	4913163	4922654	OR51A3P	0.042149	0.041454	0.099477	-0.067958	0.028423	-0.037851	-0.051681	-0.064694	0.084509	-0.047554	-0.050735	-0.011969	-0.031321	0.057886	-0.085088	-0.006342	-0.043866	-0.049235	-0.063645	-0.030858	-0.089477	0.0375145	-0.017137	-0.0800495	-0.01855	0
chr11	4922655	4931299	OR51A4	0.063209	-0.105363	0.140952	-0.03518	-0.136804	0.0011366	-0.151736	-0.486203	0.019761	-0.071204	-0.002929	0.026862	-0.55971	-0.060028	-0.0633803	0.063033	-0.169895	0.117892	-0.177283	-0.01599	-0.000845	0.130267	0.017371	-0.376851	0.061044	0
chr11	4931300	4943519	OR51A2	0.023751	-0.048895	0.025216	-0.054922	-0.039495	-0.052724	-0.080497	-0.186485	-0.042567	-0.156721	-0.017726	-0.02456	-0.157317	-0.173771	-0.022039	-0.039179	-0.05385	-0.036715	-0.091065	-0.033841	-0.08642	0.071239	-0.021218	-0.115338	-0.082781	0
chr11	4948753	4964239	OR51A5P	0.069537	0.118418	0.126795	-0.003571	0.072858	-0.004116	0.044001	0.060456	0.118511	0.091998	-0.018147	-0.041519	0.0002868	0.113359	0.022515	0.051999	-0.013135	0.010327	0.018963	-0.047911	-0.034406	0.093753	0.011531	-0.0328632	0.043501	0
chr11	4964240	4979732	OR51L1	0.036407	0.040578	0.052948	-0.061047	0.064845	-0.019424	-0.034916	-0.047543	0.060681	0.056689	0.023375	-0.074185	-0.031089	-0.020008	-0.004257	-0.041107	0.011568	-0.014227	-0.086387	-0.037717	-0.037983	-0.030487	0.020038	-0.0425405	0.046164	0
chr11	4979733	4995881	OR51P1P	-0.010995	0.135036	0.070881	-0.008005	0.051687	-0.00893	-0.042855	0.018612	0.05449	0.0178795	0.050426	-0.041812	-0.02476	0.034283	0.022029	0.070622	-0.006594	-0.038525	-0.065252	-0.02795	-0.063468	0.0192085	-0.015695	-0.077381	0.022978	0
chr11	4995882	5017186	OR52J2P	-0.011176	0.115929	-0.003496	-0.094299	0.07611	-0.096232	0.0061655	-0.033282	0.106839	0.015083	-0.027659	-0.016216	-0.0541834	0.066624	-0.002509	0.047273	-0.053142	-0.030254	-0.056747	-0.021809	-0.077639	0.0495725	-0.026178	-0.062125	0.043863	0
chr11	5017187	5027264	OR52J3	0.0599845	0.058519	0.096777	-0.0277345	0.107391	-0.004863	0.0284455	0.0213809	0.139108	0.0959452	0.0438805	0.004091	-0.0196105	0.0592	0.030967	0.08934	0.0106495	0.006712	-0.0585245	-0.009996	-0.0688739	0.0806873	-0.0460345	-0.0660088	0.0902675	0
chr11	5027379	5042405	OR52E2	0.0976255	0.021559	0.149198	0.0161282	0.115915	0.0149275	0.0281752	-0.0139355	0.132203	0.05494	0.0423785	0.0156295	0.0207521	0.079479	-0.0670885	0.079731	-0.027917	0.0092365	-0.075897	-0.0121855	-0.085068	0.149485	-0.016182	-0.0433368	0.032503	0
chr11	5042406	5051099	OR52E1P	0.0179995	-0.005384	0.0935955	-0.0220735	0.082717	-0.038892	0.00584775	-0.011937	0.0641735	0.0451542	-0.0082755	0.0223305	0.012066	0.0632195	0.0234885	0.036425	0.003323	-0.0024995	-0.012759	-0.017626	-0.0168865	0.0906225	0.0203785	-0.0079797	0.075533	0
chr11	5051100	5062676	OR52S1P	0.117128	0.197411	0.174553	0.032586	0.128559	0.0111155	0.0761243	0.0638395	0.137556	0.166949	0.0138545	0.033146	-0.030523	0.181847	-0.0310881	0.174692	0.0059875	0.0424615	0.018739	0.0279335	0.0245822	0.140883	0.0804239	-0.00591225	0.0027745	0
chr11	5062677	5073175	OR52E3P	-0.0537985	0.083169	0.018706	-0.0054415	0.034827	-0.024818	-0.0214093	0.025828	0.075619	0.0724463	-0.0136385	-0.0029055	-0.093028	0.024565	-0.0889234	0.0397015	-0.0550175	-0.043823	-0.135107	-0.060129	-0.0186905	0.0012565	-0.0393385	-0.0884257	-0.0169465	0
chr11	5073176	5084887	OR52J1P	0.0021335	0.090649	0.137829	-0.0462435	0.0681585	-0.0111455	0.0304957	-0.0005047	0.107939	0.125993	0.02834	-0.0176605	-0.0620535	0.003093	0.023005	0.0725205	-0.028486	-0.085199	-0.0586895	-0.0194625	-0.0146625	0.0681463	-0.0454365	-0.0388575	0.0287685	0
chr11	5096474	5107811	OR52A4	0.137644	0.06276	0.172756	0.036345	0.111213	0.055725	0.0724959	-0.017747	0.142173	0.0619605	0.057976	0.046281	0.059382	0.065312	0.0729	0.121172	0.058048	0.028833	0.038863	0.044762	0.012452	0.0796855	-0.02122	0.0308865	0.026158	0
chr11	5107812	5120448	OR52A5	0.0654135	0.200916	0.204705	-0.0153305	0.193443	0.041698	0.0680225	0.0416665	0.166603	0.140302	0.044331	0.0417595	0.074507	0.159515	0.0975985	0.0986445	0.023262	-0.037223	-0.0371045	0.0349125	0.0305445	0.146953	0.0003975	-0.0202743	0.0470815	0
chr11	5127241	5140175	OR52A1	0.093112	0.0798525	0.14961	0.0199585	0.11694	0.0168416	0.0473075	0.0047855	0.0614035	0.0949015	0.0209777	0.045009	0.006502	0.089237	0.076208	0.07989	0.0173545	0.019234	-0.015358	0.0049455	-0.0207045	0.0627942	0.073445	-0.00050775	0.0253515	0
chr11	5146161	5154441	OR51A1P	0.030028	0.040914	0.173217	0.027942	0.074901	0.037732	0.064103	0.05065	0.18729	0.039391	0.026866	0.018585	-0.040239	0.074916	0.012127	0.149791	0.0233354	0.009394	0.072828	0.020676	0.0106116	0.074904	0.0426904	0.039534	-0.0594827	0
chr11	5154442	5166416	OR52Z1P	0.060803	0.187631	0.091324	-0.005468	0.115823	-0.0218413	0.0698825	0.0570573	0.080623	0.079834	-0.00858	0.033871	-0.0495899	0.022496	-0.001446	0.05849	-0.009068	-0.029474	-0.026948	0.042898	-0.036846	0.124285	0.040044	-0.038018	0.022192	0
chr11	5175545	5188488	OR51V1	0.062323	0.049386	0.088077	0.002128	0.063142	0.000158	-0.0186595	0.019597	0.092437	0.029489	0.007588	0.003307	-0.007848	0.033142	0.023855	0.0380046	0.036996	-0.035205	-0.02366	0.005549	-0.022494	0.08367	-0.013422	-0.0309795	0.05503	0
chr11	5267274	5277375	OR51AB1P	-0.0152695	0.09469	0.116609	-0.0374785	0.0454285	-0.0164235	-0.0048575	-0.0578465	0.116553	-0.0184605	0.000656	-0.003431	0.00716	0.0242595	-0.012211	0.0260975	-0.022771	-0.0403335	0.0027775	0.0052995	-0.0177205	0.0465368	-0.02544	-0.0246345	-0.0223505	0
chr11	5277376	5289752	OR51B4	0.096913	0.078907	0.078361	0.014333	0.077668	0.00454	0.0020605	-0.029399	0.136623	0.08162	0.046846	-0.02138	0.001177	0.060485	0.022772	0.072695	-0.013598	-0.013899	-0.0578953	-0.01721	0.000552	0.0568275	0.049273	-0.0079165	0.005333	0
chr11	5290552	5299887	OR51B3P	0.027702	0.125214	0.091974	0.023858	0.055478	0.032465	-0.0060545	-0.019581	0.044845	0.0381015	-0.020531	-0.024674	-0.012268	0.129138	0.116255	0.05683	0.025747	-0.021717	0.011376	0.006878	-0.016628	0.0731395	0.018113	0.0286385	-0.009097	0
chr11	5299888	5307343	OR51B2	0.115166	-0.028815	0.092188	-0.0090565	-0.048313	0.0019635	-0.0539263	-0.0297415	0.017982	0.0495173	0.0025165	-0.01942	-0.0279965	0.101852	-0.0177245	0.042085	0.029101	0.014084	0.0223755	-0.0594865	0.006822	0.0164945	0.0088715	0.0418318	0.0062155	0
chr11	5307344	5318517	OR51B8P	0.025505	0.001939	0.054408	-0.013933	0.072089	0.017248	0.0163585	-0.011575	0.050103	0.0175325	0.031505	-0.006786	-0.00326	0.008804	0.029379	0.022283	-0.022322	-0.002092	-0.012197	-0.007422	-0.053627	0.0117025	0.044357	-0.0286285	0.074613	0
chr11	5318518	5325321	OR51B5	0.032361	0.049199	0.102086	-0.068921	0.039628	0.02281	0.01215	0.003443	0.053783	0.036496	-0.005983	-0.004401	-0.014357	0.038273	0.0639	0.097877	-0.03168	-0.007841	0.028495	-0.047444	-0.012257	0.074052	0.019044	0.029584	0.022987	0
chr11	5325322	5340249	OR51B6	0.019774	0.071923	0.105994	0.105709	0.137023	0.142455	0.148184	0.154624	0.0834	-0.0252445	0.155988	0.018419	0.15998	0.030935	0.162191	0.161325	0.191823	0.112577	0.13546	0.121404	0.151352	0.138477	0.090634	0.099779	0.036401	0
chr11	5347239	5370181	OR51M1	-0.020827	0.027003	0.001144	0.011061	-0.064724	-0.045901	-0.0715355	-0.015956	0.090682	-0.082313	-0.008248	-0.01328	0.026732	-0.063606	0.079519	-0.047012	-0.030871	0.03251	-0.052896	-0.027691	0.012289	-0.034458	0.029447	-0.003202	0.045339	0
chr11	5370182	5383349	OR51J1	-0.020571	-0.081482	-0.032888	-0.009351	0.015447	0.015583	-0.0426475	0.01863	-0.050407	-0.0309755	-0.011825	-0.074343	0.001282	-0.148292	-0.03782	-0.035308	0.008727	0.036604	0.039106	-0.006414	0.001004	-0.0689895	0.039851	0.0211635	-0.027859	0
chr11	5383350	5402957	OR51Q1	-0.0406735	-0.0033355	0.0201695	-0.0142223	-0.0270879	-0.0026425	0.00358075	-0.025497	0.0523745	-0.0098305	-0.0085275	-0.002055	-0.0231065	-0.030902	-0.0020285	0.007277	-0.0293485	-0.026203	0.0223645	-0.026384	-0.0272365	-0.00453933	-0.0195115	0.009977	-0.009995	0
chr11	5406463	5416880	OR51K1P	0.00025	0.00051	0.019904	0.005364	-0.031944	0.0127315	-0.0285897	0.033476	-0.0503935	-0.084534	0.0268515	0.0054615	-0.0207465	-0.088828	0.0553715	0.033984	0.045113	0.0230745	0.038397	0.016108	0.063255	-0.0473003	0.048068	0.08306	0.0292025	0
chr11	5416881	5425307	OR51I1	-0.02428	0.002124	0.179457	-0.0272585	0.040703	0.0443375	-0.0374738	-0.034539	0.0241755	-0.043171	0.100529	0.0003705	0.015932	-0.0351155	0.0536855	0.117311	0.100276	0.0405515	-0.0306525	-0.0171935	-0.024498	0.008493	0.011048	-0.0785297	0.0210535	0
chr11	5425308	5442230	OR51I2	-0.081107	0.05353	0.115404	-0.023296	0.056277	0.059718	-0.0046675	0.01317	0.059769	-0.0283195	0.053113	0.011584	0.000735	-0.019611	0.061316	0.111797	0.059084	0.042814	0.064175	0.006959	0.046264	-0.0169705	0.007768	0.044484	0.041165	0
chr11	5444311	5456838	OR51A10P	0.0714275	-0.0383355	0.0683985	-0.0012405	-0.046905	0.0463845	-0.0012655	0.0004785	-0.00906	-0.00933175	0.0401805	-0.0150355	-0.0393465	-0.094686	0.0417515	0.047212	0.0682695	0.0143335	0.0663856	0.0023	0.064194	0.011739	0.037753	0.0574083	-0.0211275	0
chr11	5456839	5469466	OR52D1	0.014273	-0.010386	0.10466	-0.00343	0.050543	-0.023719	-0.0035475	0.007153	0.081966	-0.0111765	0.011852	0.018428	0.005553	0.013809	0.063085	0.016608	0.000319	-0.007182	-0.043124	-0.001775	-0.003528	0.036659	0.015074	0.021788	0.074188	0
chr11	5503030	5515932	OR52V1P	-0.075124	-0.301672	-0.066776	-0.028252	-0.101752	-0.002856	-0.0744375	-0.013828	-0.146725	-0.152461	-0.038735	-0.049189	-0.010952	-0.167515	0.055086	-0.093064	0.056734	0.055161	0.040915	0.035084	0.06692	-0.141375	0.063793	0.081094	0.003451	0
chr11	5518774	5528442	OR52H1	-0.018776	-0.010472	0.075443	-0.017699	0.048229	-0.012459	-0.030606	-0.017619	0.074898	-0.03771	0.015443	-0.014657	-0.03579	-0.043285	0.006756	0.000721	0.004945	-0.081931	-0.068259	-0.019193	-0.075071	0.0023035	-0.031901	-0.0698335	0.008153	0
chr11	5528443	5534587	OR52H2P	0.068113	0.113901	0.077823	0.062854	0.02607	0.027692	0.0038845	0.087536	0.026093	0.101793	0.00078	-0.018472	0.090264	0.107346	0.090797	0.088251	0.049076	0.017584	0.045262	-0.018091	0.068821	0.0504665	-0.028918	-0.0147935	0.079286	0
chr11	5534588	5542086	OR52B5P	0.0234615	0.100242	0.0253505	-0.038782	0.036837	0.050375	0.0326075	0.0592825	0.0647605	0.0556408	0.056666	-0.0542705	-0.02121	0.0600595	0.0559219	-0.0288155	0.02112	0.0226385	0.0105526	0.020669	0.019898	0.0149152	0.0573285	0.0331535	0.0137444	0
chr11	5542087	5552083	OR52T1P	0.122809	0.123186	0.095395	0.0264202	0.069578	-0.0042795	0.0366585	0.020876	0.088888	0.0258367	-0.0162137	0.001714	-0.014669	-0.0075605	0.0599695	-0.0046075	-0.0039175	-0.009009	-0.0171005	-0.0226414	0.0061378	-0.0112306	-0.0149305	-0.0675135	0.093988	0
chr11	5552084	5569687	OR52B6	0.0401735	0.131593	0.111447	-0.061819	0.115177	0.0299255	-0.00015275	-0.0152725	0.070675	0.0863005	-0.0210725	-0.037493	0.005532	0.0567065	0.0380865	0.051296	-0.0108866	-0.012328	0.0017615	0.0193425	-0.0406611	0.0499622	-0.01289	0.0076655	-0.006737	0
chr11	5677097	5699113	OR52U1P	-0.065858	-0.146659	0.064743	0.034164	-0.030647	0.099485	0.036431	0.04612	0.053589	-0.086308	0.040021	0.001756	0.008815	-0.155609	-0.00165	0.106077	0.142978	-0.006347	0.059029	0.03759	0.070646	-0.061778	0.053296	0.114141	-0.0491	0
chr11	5699114	5706780	OR52P1P	0.0225867	0.001074	-0.018689	0.004156	-0.0152045	0.0332115	-0.0006805	0.016551	0.0670115	0.0034795	0.0144945	-0.0102	0.0445715	-0.0284315	0.041606	-0.0059455	0.0073255	0.0098105	0.030117	0.030517	0.017672	-0.038913	0.0681865	-0.0318039	-0.03668	0
chr11	5706781	5717293	OR56B1	0.061271	0.038493	0.111879	-0.020047	0.033083	-0.039549	0.035982	0.05077	0.072473	0.075754	0.031354	-0.006682	0.008599	0.083033	-0.039696	0.04857	-0.023449	-0.003665	-0.024818	-0.042575	-0.021503	0.0151	0.007529	-0.048105	0.033335	0
chr11	5717294	5735088	OR52N4	0.024666	0.097473	0.140604	0.001192	0.088702	-0.004402	0.0535251	-0.031363	0.126038	0.105158	0.01797	0.026807	-0.007969	0.097418	-0.0215326	0.158643	-0.009087	-0.029505	0.008162	-0.002919	0.009659	0.114585	-0.024504	0.011106	0.004304	0
chr11	5735089	5745852	OR56B2P	-0.336641	-0.014581	-0.029106	-0.095956	0.043824	-0.009213	0.0048515	-0.024986	0.076414	-0.16881	-0.079413	0.031628	-0.004627	0.04221	-0.018417	0.016415	-0.0988388	-0.023627	-0.048191	-0.092298	-0.079683	-0.0878405	-0.087967	-0.0896256	0.002005	0
chr11	5753470	5764122	OR52N5	-0.847809	0.115692	-0.178378	-0.289277	0.079987	-0.009544	0.004608	0.015108	0.095918	-0.60246	-0.31227	0.037955	-0.017486	-0.011918	-0.023011	0.061456	-0.292717	0.015709	0.013407	-0.258643	-0.252985	-0.201112	-0.237817	-0.21663	0.026128	0
chr11	5764123	5772395	OR52N1	-0.302161	0.031361	-0.029144	-0.141532	0.141097	0.017194	0.0491745	-0.079724	0.096469	-0.20858	-0.106007	0.09073	-0.063161	0.032788	-0.105564	0.107259	-0.068734	-0.041602	-0.014926	-0.016437	0.005563	-0.0049235	-0.132094	0.0101495	-0.020063	0
chr11	5772396	5781126	OR52N3P	-0.01758	0.048132	0.035564	-0.088515	0.113547	-0.052966	0.004393	0.024249	0.102519	0.122556	-0.016038	-0.023131	-0.037398	0.053625	-0.016514	0.038161	-0.056098	-0.054543	-0.025638	-0.030179	-0.055312	0.0985175	-0.110648	-0.119797	0.015198	0
chr11	5781127	5801104	OR52N2	-0.03276	-0.045237	-0.003879	-0.033752	-0.024783	-0.041867	-0.0231795	-0.050781	0.068572	0.010604	-0.007426	-0.020025	0.00258	0.0517693	0.031942	0.028128	-0.017936	-0.023937	0.00178	-0.009106	-0.02312	-0.0089695	0.022277	-0.0163738	0.013373	0
chr11	5816766	5829703	OR52E6	0.01435	0.067404	0.065948	-0.005838	0.052246	-0.013971	-0.002423	-0.01045	0.083094	0.063891	0.006567	0.005623	-0.000974	0.048109	-0.035719	0.030547	-0.0212665	-0.008464	0.022675	0.021384	-0.014497	0.102961	-0.003591	0.020044	0.000355	0
chr11	5831767	5843630	OR52E8	0.078097	0.0682955	0.132336	-0.022506	0.048327	-0.0487055	0.020251	-0.0207144	0.0498275	0.0342927	-0.331241	-0.351013	-0.043225	0.0455275	-0.0357645	0.104701	-0.0235095	-0.052068	-0.07084	-0.018048	-0.0029175	-0.246182	-0.314005	-0.553278	0.043539	0
chr11	5843631	5854264	OR52E7P	0.028201	0.0781265	0.073827	-0.0175275	0.0375925	0.040259	-0.0736405	0.02035	0.039663	0.0251155	-0.020338	-0.0352215	-0.0411305	-0.070971	0.002434	0.009476	0.145549	-0.082621	-0.151588	-0.068846	-0.051491	-0.020509	-0.0186385	-0.115961	-0.0045695	0
chr11	5854265	5865033	OR52E4	0.0626905	0.018567	0.0543335	-0.0188155	0.0476195	0.0212675	-0.00393712	-0.0144315	0.10404	0.049823	-8.8e-05	0.0267855	0.0038675	0.093446	0.023491	0.0092355	0.207427	-0.0076885	-0.0805335	0.020975	-0.0005585	0.0122247	0.0109185	-0.0556507	0.050965	0
chr11	5865034	5879876	OR52E5	0.055881	0.120192	0.127307	-0.0417015	0.0869835	0.0103545	0.0286882	0.009027	0.0991355	0.0956165	0.00355995	-0.0032055	0.0077871	0.0888045	-0.0036275	0.0723165	0.187234	-0.035411	-0.071588	-0.00399	-0.054214	0.086096	-0.018378	-0.040853	0.0292925	0
chr11	5879877	5884284	OR52Q1P	-0.003655	0.049406	0.111687	-0.062016	0.024999	-0.076442	0.007618	-0.017962	0.075218	0.061616	-0.03616	-0.085554	-0.029466	0.029978	-0.044132	0.091115	0.205813	-0.10415	-8.4e-05	0.001571	-0.0629648	-0.0070345	0.013624	-0.037859	-0.061011	0
chr11	5905154	5928097	OR56A3	0.035348	-0.089915	0.072327	0.003016	-0.026152	0.020546	0.015105	0.006248	0.030251	-0.019913	-0.024202	-0.066478	-0.014376	-0.016535	0.098904	-0.052235	0.04457	0.04063	0.038981	0.022491	0.027538	-0.0488095	0.033966	0.0567115	-0.01651	0
chr11	5943363	5956300	OR56A5	-0.04805	0.066901	0.063511	-0.006242	0.024844	-0.005775	0.033171	-0.011582	0.131518	0.030569	0.006028	0.026982	0.022332	0.030787	0.019019	0.055026	0.018978	-0.000907	-0.00941	-0.025403	-0.01248	0.0350115	0.012495	-0.0882155	-0.038972	0
chr11	5961751	5974691	OR52L1	0.064197	-0.019493	0.025639	0.02106	-0.025351	0.037861	-0.001599	0.008357	-0.022418	0.00164705	0.050093	0.023626	0.009769	-0.030808	0.069579	0.002129	0.077408	0.004905	0.058653	0.002767	0.01362	0.024864	0.013854	0.071498	0.014394	0
chr11	5977861	5990798	OR56A4	-0.038332	-0.043215	0.03337	-0.013557	-0.017019	0.002132	-0.0103035	-0.003803	-0.000926	-0.053565	-0.006971	-0.023847	-0.043271	-0.106087	0.046315	-0.007287	0.024864	-0.009268	0.02532	-0.019288	-0.067765	-0.0108325	-0.042417	0.0398945	0.031939	0
chr11	6002558	6015498	OR56A1	0.047649	-0.035838	0.087067	-0.000436	0.043478	0.056625	0.0116475	0.039999	0.04655	0.0220005	0.02555	-0.002785	0.005146	-0.015973	-0.018278	0.038151	-0.003704	0.024079	0.02379	0.003114	0.018583	0.052224	0.052189	0.0324975	0.023668	0
chr11	6021617	6033334	OR56A7P	0.012797	-0.137483	-0.025062	0.0230925	-0.0656265	0.020664	-0.0292768	-0.0007475	-0.088565	-0.081529	0.011219	-0.052111	0.0045305	-0.122203	0.0623	-0.0386235	0.057596	0.0244425	0.0563945	-0.0032445	0.0568897	-0.111819	0.0328955	0.02278	0.021479	0
chr11	6033335	6043213	OR52L2P	0.0214415	0.0279385	0.0636915	-0.003684	-0.0200065	-0.012862	-0.022693	0.014928	-0.0525235	0.0391745	0.01971	-0.015441	0.071181	-0.0073045	0.103381	-0.040633	-0.0050665	0.039519	-0.0103375	0.0136375	0.021522	-0.0131515	0.0898265	0.0357	0.0922565	0
chr11	6043214	6055598	OR52X1P	0.01366	-0.021886	0.0373905	0.0050355	0.031361	0.049098	-0.004415	0.0382105	0.043673	-0.001687	0.052982	0.0269535	0.0327215	0.0072275	0.129442	0.02379	0.0460645	0.0187945	0.0165795	0.0029655	0.0385275	-0.012995	0.021204	-0.0129695	0.092046	0
chr11	6065586	6088540	OR56B4	-0.002256	-0.005599	0.048947	0.033687	0.040117	-0.00598	-0.041123	0.018974	0.009411	0.047731	0.056841	-0.022884	0.001728	0.095225	0.124775	0.03302	0.0079713	0.014445	-0.0060193	-0.020597	0.015793	0.030497	0.076251	0.0366416	0.088245	0
chr11	6088541	6109359	OR56B3P	0.01611	0.0786195	0.067048	-0.00865	-0.019862	-0.014914	-0.0045931	0.021871	0.001242	0.07382	-0.020792	-0.001417	-0.019367	0.089314	0.024007	0.004225	-0.056697	0.002905	0.011523	-0.007186	-0.029152	0.0451975	0.030226	-0.004445	0.023971	0
chr11	6127402	6140355	OR52B1P	0.035968	-0.023655	0.038119	0.068176	-0.022196	0.025137	-0.0111755	0.006505	-0.03864	0.0470275	0.029996	0.044359	0.040476	-0.00301	0.115274	0.042212	-0.016733	0.014726	-0.022652	-0.004782	-0.016716	0.011286	-0.019181	0.0485275	0.07977	0
chr11	6145165	6162580	OR52B2	0.0532865	0.0027405	0.100182	0.0137005	0.020042	0.0475605	0.0093255	0.033466	0.0525445	0.0053265	0.038016	-0.0255585	-0.095389	-0.0243905	0.070517	0.0115635	0.051006	0.05331	0.0039825	-0.0192945	-0.014946	0.0219585	-0.130398	-0.0008727	0.0442134	0
chr11	6162581	6179989	OR52W1	-0.065135	-0.170547	0.032061	-0.054645	0.015769	0.033817	-0.042336	-0.006023	-0.025122	-0.0479105	-0.017069	-0.046766	0.017731	-0.087	0.060451	0.044585	0.064988	0.061098	0.068976	0.027801	0.035756	0.01212	0.06389	0.122504	0.087828	0
chr11	6742846	6754804	OR2AG2	0.041887	-0.075823	-0.004527	0.026081	-0.037262	0.036384	-0.046952	0.055357	-0.018016	0.003608	0.022056	0.002461	0.051095	0.059531	0.118681	0.007825	-0.042141	-0.021318	-0.021488	-0.024175	-0.045112	-0.0200995	0.043192	-0.0013615	0.031264	0
chr11	6754805	6768163	OR2AG1	-0.049727	-0.044015	-0.001652	-0.049526	-0.018121	-0.047709	0.0055845	-0.022968	0.032868	0.0765155	-0.038664	-0.065968	-0.045099	0.053986	0.054083	-0.004067	0.017659	-0.112119	-0.044378	0.006064	-0.016922	0.0058635	-0.042629	-0.0123375	0.028161	0
chr11	6768164	6783515	OR6A2	0.0288606	0.012309	0.029277	-0.012123	0.032777	0.014763	0.0168825	0.0622725	0.082693	0.0909276	-0.013502	-0.018185	-0.002127	-0.001123	0.026631	0.019193	0.005112	-0.001099	-0.002654	-0.032278	0.012438	0.0010288	0.032339	-0.0223245	0.073065	0
chr11	6803491	6826440	OR10A5	0.0198255	0.104894	0.066112	-0.043051	0.07088	-0.058512	-0.0181195	-0.041376	0.025503	0.075722	-0.04439	0.00474	-0.032625	0.13592	0.000898	0.113621	-0.027515	-0.05959	-0.060944	0.014818	-0.014073	0.0005884	-0.04564	-0.039098	0.010186	0
chr11	6827563	6849464	OR10A2	-0.067126	0.026182	0.003441	-0.0555095	-0.0229575	0.002231	-0.106843	-0.0539	-0.065356	-0.0422732	-0.0458375	-0.063385	-0.0373245	-0.03246	0.005915	-0.040764	-0.013449	-0.0307505	-0.074417	-0.042798	-0.0178205	-0.10291	-0.023109	-0.0125393	0.024661	0
chr11	6849465	6857399	OR10A4	-0.014312	-0.042289	0.03932	-0.023652	-0.037107	0.043236	-0.0206815	-0.009207	-0.043868	0.0050735	0.011691	-0.016664	0.016484	-0.057267	-0.05282	0.000421	0.037217	0.081338	-0.01216	-0.057365	-0.0219	0.0004671	0.037578	0.0457115	-0.049178	0
chr11	6867385	6884581	OR2D2	0.042186	0.104676	0.10084	-0.031926	0.129414	0.031505	0.005259	0.039466	0.061627	0.080807	-0.003366	-0.012849	0.004189	0.078376	0.021283	0.088036	0.020977	-0.021471	-0.014476	-0.024044	-0.006875	0.0398205	-0.047814	-0.0567425	0.067499	0
chr11	6884582	6901798	OR2D3	0.064894	0.023356	0.121512	0.016056	0.104848	0.050037	0.004785	0.056537	0.042488	0.0808185	0.007021	-0.028016	0.047408	0.040222	0.096188	0.058165	0.047207	0.036025	-0.007528	0.015868	-0.009234	-0.00045	0.024026	-0.0189885	0.085272	0
chr11	7686524	7709459	OR10AB1P	0.097712	0.080325	0.082732	0.017491	0.119667	0.006937	-0.0038085	0.029936	0.077291	0.087771	0.013164	-0.014058	0.053454	0.034527	0.110491	0.072213	0.006177	-0.046675	-0.080596	0.017611	-0.025161	0.0546805	0.02121	-0.0176525	0.032687	0
chr11	7709460	7727032	OR5P4P	0.074631	-0.011707	0.079593	-0.0419345	0.032706	0.0085105	0.0178342	0.0577825	-0.0144545	0.008258	-0.03064	0.02313	0.049871	0.0580055	0.0254505	0.0854025	0.0086555	0.0040555	-0.0474497	-0.0066165	-0.0125305	0.0319085	0.0222925	-0.0714512	0.0767685	0
chr11	7749017	7761937	OR5P1P	0.046236	0.025707	0.206871	0.0091375	0.151689	0.0390245	0.033424	0.0598355	0.122873	0.075905	0.023556	0.0235425	0.0309535	0.0876955	0.010847	0.102883	0.0300345	-0.0224315	0.0283665	0.0424785	0.020865	0.111623	0.0199921	-0.0224957	0.0189425	0
chr11	7772101	7785065	OR5P2	-0.012193	0.154593	0.107404	-0.011585	0.094421	-0.019296	-0.001217	-0.02599	-0.237238	0.0819705	0.004192	-0.0439913	-0.037239	-0.255594	-0.270531	-0.212774	-0.052408	-0.0676882	-0.055512	-0.0273806	-0.094804	0.058499	-0.611798	-0.262226	0.0467935	0
chr11	7801164	7815458	OR5P3	0.031842	0.067202	-0.001945	0.004595	0.017939	0.002098	-0.0049775	-0.008137	0.01208	-0.0073885	-0.063268	-0.031231	0.038581	-0.053497	0.052513	-0.001854	0.007456	0.002319	-0.016201	-0.001951	0.010233	-0.008303	-0.02711	-0.0373615	0.039951	0
chr11	7815459	7829755	OR5E1P	0.012451	-0.0206055	0.071213	-0.032639	0.0911855	-0.002306	-0.0322008	-0.002384	0.035628	-0.0052015	0.001791	-0.026122	0.0339875	-2.05e-05	-0.0029255	0.0241066	0.000687	-0.0158	-0.0771105	-0.013967	-0.0810565	0.0427587	0.006243	-0.0598915	0.045442	0
chr11	7903845	7915045	OR10A6	0.070109	-0.091894	0.0574443	0.001441	0.016661	-0.044513	0.0403797	0.0124185	0.070992	-0.0642765	0.039319	0.019422	-0.067361	-0.0377083	-0.049992	0.047373	0.00349	-0.002309	-0.014625	0.037749	0.013219	-0.015351	0.030582	0.044612	-0.04173	0
chr11	7915046	7927643	OR10A3	0.00813	0.067769	0.091333	0.016838	0.034612	0.048271	0.0281255	0.046058	0.019486	0.03034	-0.03864	0.022721	0.047127	0.056294	-0.021138	0.043266	-0.006314	0.024348	-0.02042	-0.017488	-0.013976	0.050367	0.005107	-0.0215025	0.038192	0
chr11	14963831	14976763	OR7E41P	0.102628	0.187436	0.190826	0.128566	0.099155	0.051562	0.315688	0.113858	0.009483	0.0889445	0.11468	0.258365	0.07666	0.060314	0.139537	0.12269	0.281259	0.106493	0.398366	0.282416	0.411119	0.126318	-0.040441	0.281232	0.054503	0
chr11	17010125	17033107	OR7E14P	0.031965	0.041036	-0.059338	0.095462	-0.036813	-0.028635	0.0853995	-0.016558	-0.207046	0.086717	-0.005197	0.08901	0.00115	0.052197	0.079448	-0.138843	0.125533	0.031225	0.22003	0.210663	0.22494	-0.0579985	-0.106889	0.161257	0.019717	0
chr11	28944759	28967621	OR2BH1P	-0.0331181	0.227832	0.158076	0.023103	0.110839	0.0062415	0.130737	0.0320075	0.140054	0.100301	-0.0145015	0.012938	0.070814	0.256381	0.126096	0.134215	0.04554	0.0761747	0.0171372	-0.0057505	0.0369825	0.150449	0.060084	0.0439133	0.0156555	0
chr11	48174939	48197482	OR4B1	0.0220485	0.011349	0.042406	-0.034708	0.0176925	0.0080995	0.0037295	0.021943	-0.04458	-0.0291877	-0.0405295	-0.015353	0.065516	-0.103007	0.118897	0.008431	0.058608	0.032538	-0.010345	0.0096785	0.0212195	-0.0199858	-0.009211	-0.019998	-0.00198	0
chr11	48197483	48208458	OR4B2P	-0.064905	0.046619	0.059296	-0.026577	0.044927	-0.008184	-0.019667	0.019963	0.053774	0.0383865	-0.020478	-0.004318	0.003355	0.05276	0.029133	0.041377	-0.035651	-0.019131	-0.057952	-0.013308	-0.010054	0.021532	-0.014325	-0.068389	0.018201	0
chr11	48208459	48226139	OR4X2	-0.059531	0.0532775	0.024099	-0.0103425	0.057603	0.0125115	0.0103783	-0.023906	0.0653595	0.049218	-0.055595	-0.0027695	0.023566	0.111306	0.08052	0.045019	-0.037567	-0.011576	-0.027435	-0.026485	-0.027632	0.028591	0.007566	-0.051477	0.030133	0
chr11	48226140	48244903	OR4X1	-0.045552	-0.038748	0.034927	-0.040941	0.048512	0.021501	-0.0141435	0.01359	0.036239	0.0008805	-0.033902	-0.05309	0.025646	0.024305	0.054872	-0.050833	0.026842	0.018017	-0.012458	-0.027447	0.002079	-0.019069	-0.011135	-0.0750515	0.046675	0
chr11	48264352	48287276	OR4S1	-0.0534905	0.217721	0.189559	0.205339	0.148142	0.153618	0.194778	0.198119	0.14328	0.118211	0.154522	0.0787315	0.12171	0.0021605	0.322638	0.277648	0.265549	0.254926	0.219691	0.227523	0.284939	0.133259	0.231445	0.200764	0.038062	0
chr11	48287277	48306055	OR4C3	0.0148985	-0.0453925	0.092382	-0.057888	0.077412	-0.0307625	-0.037951	-0.0371925	0.080072	0.0353385	-0.061083	-0.025541	0.012157	0.013437	0.013493	-0.02336	-0.0173675	-0.042376	-0.033113	-0.0095165	-0.0286215	0.03728	-0.001079	-0.0640695	0.043328	0
chr11	48321480	48329233	OR4C4P	0.066024	-0.0133015	0.037087	0.0197805	0.062059	-0.0300115	0.022291	0.0091265	-0.0955375	-0.0392957	-0.035458	-0.038665	0.0048115	0.029361	0.0634735	0.0260045	0.022229	-0.021594	0.0201445	0.0259475	0.0486115	-0.0238287	-0.0463335	0.0172865	0.0115785	0
chr11	48329234	48340584	OR4C17P	0.083915	-0.020512	0.111347	0.00014	0.08037	-0.056847	-0.026279	-0.003936	0.017401	-0.006629	-0.02751	0.004536	0.014335	0.065477	0.00933	-0.032111	-0.042958	-0.086988	-0.051665	-0.025577	-0.036528	0.0382905	-0.034602	-0.0342885	0.031375	0
chr11	48341617	48354593	OR4C5	0.070438	0.097877	0.085004	0.023787	0.107023	-0.023141	0.044971	-0.014215	0.033814	0.0565795	-0.049786	0.001117	0.052705	-0.001764	0.086116	0.00022	-0.025129	-0.035895	-0.011203	0.012025	-0.029433	0.0699495	-0.028191	-0.0317985	0.001367	0
chr11	48378373	48401299	OR4C2P	0.109401	0.146099	0.126635	0.0483	0.077274	-0.029745	0.053565	0.0092847	0.028338	0.031525	0.009973	0.04748	0.006229	-0.00695	0.047873	0.023275	-0.029073	-0.070462	0.010306	0.022409	-0.013075	0.046806	-0.04319	-0.075746	-0.001122	0
chr11	48408349	48421301	OR4C10P	0.094212	0.116719	0.059109	-0.002168	0.10156	-0.060061	0.0128475	-0.003368	0.059315	0.058506	-0.046516	0.051002	0.028	0.058792	0.042106	-0.017761	-0.079379	-0.079576	-0.069655	-0.01599	-0.095698	0.0772145	-0.071974	-0.12623	-0.020776	0
chr11	48440194	48462313	OR4C9P	0.17222	0.111905	0.058627	0.029531	0.090261	-0.015239	0.0324125	0.037052	0.012218	0.0249885	-0.01485	0.005092	0.056875	0.053805	0.022351	-0.031145	-0.011539	-0.058911	-0.031781	0.000898	-0.014705	0.039325	-0.034834	-0.09736	0.003047	0
chr11	48462314	48466039	OR4R1P	0.088488	0.13374	0.039178	0.005592	0.057551	-0.038267	-0.0028615	0.054648	0.054647	0.0182315	-0.045315	0.003678	0.034936	-0.035309	0.0616017	-0.017934	-0.0252714	-0.072469	-0.0194192	-0.018284	-0.026389	0.0405865	-0.031414	-0.0497185	-0.039176	0
chr11	48466040	48468181	OR4A47	0.104808	0.225859	0.124716	0.038648	0.066033	-0.009889	-0.028906	0.018163	0.076218	0.0619075	0.02108	0.053568	-0.055934	0.045208	0.187809	-0.005221	-0.017786	-0.11654	-0.105207	0.040438	-0.082691	0.044753	-0.07714	-0.147251	0.15883	0
chr11	48468182	48471260	OR4A48P	0.104568	0.146463	0.197002	0.0084565	0.174174	0.018198	0.0636292	0.0856605	0.0028335	-0.0113035	0.0857185	0.0199255	0.130489	-0.189316	0.008557	0.0438035	0.110821	0.011707	0.0916695	0.125106	0.010481	0.139528	-0.0307435	0.0113415	-0.0824205	0
chr11	48471261	48477385	OR4A46P	0.0756899	0.068362	0.131519	-0.035483	0.037243	0.013423	0.0202135	0.007351	0.043377	0.096911	-0.065623	0.001682	-0.045725	0.068965	-0.062938	0.082052	-0.041141	-0.0129	-0.034154	-0.015835	-0.047122	0.05433	-0.063575	-0.032799	0.023468	0
chr11	48477386	48493390	OR4A40P	0.113206	0.117365	0.084609	-0.003155	0.076603	-0.095105	0.0258425	-0.022873	0.002426	0.0435095	-0.079813	0.027092	-0.013554	0.000969	-0.068112	-0.011353	-0.0139	-0.080352	-0.011149	0.017578	0.030391	0.075428	-0.087502	-0.041132	-0.011307	0
chr11	48493391	48507102	OR4A43P	0.161129	0.022712	0.058763	0.017018	0.091955	-0.116917	0.0330405	-0.039903	0.019085	0.0518305	-0.029792	0.057631	0.00675	0.056095	-0.062741	-0.040615	0.017875	-0.12165	0.086379	0.052021	0.031634	0.073132	-0.069832	-0.005019	0.000687	0
chr11	48537565	48560046	OR4A45P	0.083884	0.047975	0.002171	-0.017335	0.02888	-0.125733	-0.0168465	-0.129153	-0.10388	-0.133437	-0.079448	0.02586	-0.063732	-0.077923	-0.168475	-0.115972	0.027236	-0.019863	-0.023924	-0.009998	0.006617	0.0171005	-0.056485	-0.0326895	0.041298	0
chr11	48560047	48570817	OR4A41P	0.0195	0.1412	0.115712	0.0002476	0.081508	-0.088246	0.0468005	-0.110533	-0.015769	-0.013886	-0.074793	0.050808	-0.06364	0.031053	-0.033645	-0.019672	0.009809	-0.098931	0.024425	0.000316	0.021986	0.0788735	-0.082923	-0.048226	-0.036408	0
chr11	48570818	48591123	OR4A42P	0.123434	0.144011	0.06124	0.019594	0.077207	-0.055423	0.0703185	-0.014015	0.03454	0.0613885	-0.040048	0.044247	-0.006669	0.085977	-0.068242	0.042111	0.019306	-0.050221	0.036737	0.053886	0.068842	0.085023	-0.099218	0.0017165	0.03722	0
chr11	48591124	48608588	OR4A44P	0.133096	0.124463	0.061572	0.043619	0.065179	-0.082329	0.07068	-0.029935	0.007985	0.070134	-0.024571	0.055288	0.035678	-0.010258	-0.004853	-0.041561	0.108027	-0.084539	0.050488	0.026821	0.060597	0.111727	-0.046914	0.015109	-0.039455	0
chr11	49874393	49891239	OR4A1P	0.037526	0.129484	0.120765	0.0011	0.101378	-0.041962	0.081218	-0.0104135	0.0011365	0.018978	0.012014	0.058654	0.0047595	0.13574	-0.0461755	0.016121	0.031625	-0.074695	0.05735	0.044632	0.003888	0.0724155	-0.0534195	-0.0150777	0.0116865	0
chr11	49891240	49895292	OR4A49P	0.0352925	0.094585	0.0721785	0.0268295	0.054944	-0.026812	0.00155475	-0.039817	0.0248215	-0.049501	-0.0560285	-0.0124095	-0.0068645	0.0225625	-0.10376	-0.013253	-0.0251055	-0.0073305	0.078726	0.020049	-0.0287065	0.082445	-0.048347	-0.0249777	-0.0286715	0
chr11	49895293	49898199	OR4A18P	0.122691	0.167615	0.144153	0.022742	0.148852	-0.020463	0.053692	0.050837	0.054379	-0.0239615	0.014002	0.075777	0.041979	-0.175212	0.073241	0.045812	0.05428	-0.041984	-0.027564	0.021882	-0.021607	0.125005	-0.123011	-0.11404	-0.092473	0
chr11	49898200	49900309	OR4A19P	0.124595	0.080161	0.157229	0.080377	0.119251	0.096153	0.011289	0.053904	0.281804	0.105661	0.03163	0.036427	-0.011596	0.186539	0.176358	0.136766	0.052761	-0.046824	-0.144362	-0.016348	-0.027214	0.135407	-0.098476	-0.136793	0.097281	0
chr11	49900310	49904014	OR4R3P	0.0588725	0.0575485	0.107797	-0.0322345	0.0795745	-0.0552975	0.0396024	0.035752	0.0707865	0.091822	-0.0348425	0.0414195	0.0374075	0.0905085	0.0406935	-0.0305475	-0.01996	-0.0568625	0.0178765	0.009272	-0.027513	0.0959465	-0.058352	-0.061862	-0.034103	0
chr11	49904015	49933477	OR4C13	0.146958	0.081449	0.109906	-0.0371105	0.0681505	-0.0389985	-0.0207085	-8e-05	0.051463	0.018031	0.011667	0.0396495	0.00249	0.0393845	0.011519	0.0108465	0.0181945	-0.075603	-0.0313195	0.0140565	-0.0343555	0.082681	-0.0788265	-0.087456	0.0100685	0
chr11	49957688	49970613	OR4C12	0.066193	0.128273	0.170709	0.020248	0.075595	0.042179	0.060196	0.011181	0.091093	0.030067	0.010345	0.040148	0.011191	0.069408	0.007887	0.065836	0.059162	-0.057253	0.012296	0.071221	0.032474	0.104881	-0.039664	-0.007713	-0.021505	0
chr11	49998737	50021653	OR4C45	-0.023965	-0.092957	-0.03251	0.012416	-0.032387	-0.086471	0.032591	-0.100091	-0.152237	-0.125067	-0.108566	0.060274	-0.045202	-0.064003	-0.022303	-0.110298	0.073972	-0.021166	0.202471	0.0906209	0.120077	-0.0262545	-0.092212	0.102009	-0.066879	0
chr11	50037269	50050164	OR4C49P	0.087889	0.103399	-0.003263	-0.059402	0.034429	-0.067808	-0.0514565	-0.004479	0.02303	-0.0010865	-0.094204	-0.021878	0.009025	0.024326	-0.009204	-0.040129	-0.13099	-0.113137	-0.109831	-0.079348	-0.189438	0.0470525	-0.056954	-0.177602	-0.025357	0
chr11	51248040	51261008	OR4A6P	0.188764	0.178514	0.111545	-0.005291	0.086779	-0.037607	0.045843	-0.03446	0.046298	0.0545695	0.025128	0.044642	0.033793	0.167668	0.000296	0.016958	0.009828	-0.078752	0.047101	0.036934	0.018631	0.10927	-0.075122	-0.0395768	-0.022637	0
chr11	51266028	51278971	OR4A5	0.149484	0.181332	0.110173	0.0597363	0.077392	-0.0497422	0.0868265	-0.027336	0.057594	0.0361365	0.0265318	0.07135	0.021853	0.125146	-0.015641	-0.009016	0.060356	-0.059995	0.022198	0.047277	0.100251	0.103728	-0.07698	-0.0030325	-0.01787	0
chr11	51280497	51290593	OR4A7P	0.123227	0.111288	0.109454	0.067056	0.061358	0.06283	0.104798	0.024015	0.044852	0.0261185	0.014681	0.088472	0.009005	0.037204	0.067494	-0.003073	0.060221	-0.014681	0.087708	0.065328	0.12839	0.0594165	-0.048622	0.057567	-0.018369	0
chr11	51290594	51305644	OR4A8P	0.121677	0.131934	0.131114	0.025038	0.054227	-0.035818	0.03346	-0.012834	0.008184	0.0083045	-0.046209	0.083853	0.039123	0.169544	-0.031327	0	0.016366	-0.063173	-0.004825	0.003447	0.041266	0.0836205	-0.06238	-0.059399	-0.020508	0
chr11	51305645	51311762	OR4A2P	0.101674	0.170875	0.15101	0.030633	0.10327	-0.028978	0.0223125	0.013852	0.056191	0.109067	0.017327	0.016777	0.038789	0.090223	-0.028089	0.074723	0.007657	-0.003385	-0.02985	0.008589	-0.086873	0.11374	-0.053426	-0.0848865	0.078283	0
chr11	51311763	51314931	OR4A3P	0.124788	0.178691	0.186416	0.0217445	0.167481	-0.0045875	0.107092	0.047648	0.11684	0.108105	0.113045	0.059458	0.087098	0.213317	0.171176	0.027249	0.008357	-0.031295	0.0034635	0.0366885	-0.0108665	0.116723	-0.030995	-0.0852095	0.114559	0
chr11	51314932	51317045	OR4A4P	0.092029	-0.0621005	0.170014	-0.0815515	0.0012305	-0.0106915	0.0173125	-0.080897	0.113572	-0.124419	0.0063555	-0.057039	-0.0135495	-0.092069	-0.035746	0.090861	0.094267	-0.0260215	-0.0131365	0.0464855	-0.0665765	0.0994307	-0.0865545	-0.041649	-0.0076675	0
chr11	51317046	51320757	OR4R2P	0.263321	0.171413	0.135233	-0.053308	0.05818	-0.042712	0.014854	0.019404	0.021532	0.0609415	-0.046173	0.033873	0.022622	0.075668	0.0617	0.018474	-0.050079	-0.116889	0.033631	0.001386	-0.082123	0.103495	-0.048186	-0.124807	-0.017838	0
chr11	51320758	51342827	OR4C7P	0.154666	0.036494	0.06239	-0.009468	0.009906	-0.014283	-0.009481	0.043106	0.009914	0.017031	-0.030452	0.023186	0.028468	-0.013589	-0.037777	-0.025653	-0.031293	-0.071453	-0.043161	0.018431	-0.06699	0.04643	-0.044951	-0.0878875	0.031258	0
chr11	51351859	51374784	OR4C46	0.043666	0.087412	0.053277	-0.023849	-0.004197	-0.057422	-0.0060535	-0.000349	0.006985	-0.0311665	-0.016825	0.000101	-0.057615	-0.13081	0.013422	0.022676	-0.047855	-0.045295	-0.045913	-0.021731	-0.074659	0.0152895	-0.031858	-0.0738795	-0.067602	0
chr11	51381451	51394376	OR4C50P	0.152073	0.108342	0.128822	0.055273	0.092465	-0.051947	0.0348265	0.042182	0.041527	0.0413595	0.012065	0.060727	0.044334	0.088196	0.059896	-0.009042	-0.013371	-0.063127	-0.009985	0.02752	-0.029313	0.0918075	-0.066492	-0.058763	0.047684	0
chr11	54822613	54844577	OR4A11P	0.077721	0.140682	0.069732	0.030044	0.039862	-0.037927	0.0924005	-0.047282	0.035858	0.0359345	-0.000571	0.080335	0.00634	0.100757	-0.034114	-0.008735	0.087811	-0.037714	0.066538	0.054684	0.10782	0.032844	-0.051145	0.037207	-0.016697	0
chr11	54844578	54852751	OR4A12P	0.0637985	0.0974265	0.087799	-0.0406115	0.026589	-0.108583	0.0597732	-0.051871	-0.054218	-0.00235325	-0.071821	0.027562	-0.059427	0.0055645	-0.063298	-0.005378	0.061081	-0.136339	0.013273	0.049032	-0.004822	0.0166014	-0.101365	-0.0416748	-0.095186	0
chr11	54852752	54870236	OR4A16	0.0693686	0.083218	0.101075	-0.044786	0.046788	-0.007207	0.0293125	-0.014947	0.078002	0.0471175	-0.038752	0.027939	-0.022479	0.082858	0.010881	0.00946	0.015775	-0.05547	0.0196849	0.004067	-0.000195	0.0890025	-0.050095	-0.003112	0.035746	0
chr11	54872027	54894966	OR4A15	0.106963	0.223659	0.118405	-0.003704	0.115653	-0.003135	0.0133835	-0.001478	0.106651	0.0644225	-0.009932	0.036759	0.009491	0.202577	-0.012691	0.052303	0.009996	-0.05257	-0.072019	0.002516	-0.015265	0.111685	-0.028077	-0.0559915	0.049263	0
chr11	54894967	54915524	OR4A9P	0.097082	0.106313	0.105029	0.013348	0.097545	-0.044507	0.075871	-0.074841	0.027969	0.0548335	0.012851	0.028845	0.0189623	-0.029451	-0.0641536	-0.054278	0.019343	-0.066505	0.083004	0.035064	0.129835	0.0684581	-0.066425	0.0458195	-0.064785	0
chr11	54936010	54958418	OR4A10P	0.039178	0.050886	0.107012	0.022321	0.051503	-0.048639	0.0641805	-0.009792	0.013125	0.0348965	0.0027899	0.010666	-0.025694	0.036022	-0.0726767	0.008614	0.089958	-0.029682	0.086417	0.056896	0.087623	0.0619075	-0.046932	0.0471809	-0.030181	0
chr11	54958419	54971389	OR4A17P	0.068296	0.1437	0.084509	0.024237	0.065094	-0.031713	0.092856	0.019158	0.063816	0.0307465	-0.02155	0.073606	-0.044032	0.01839	0.067099	0.077565	0.127165	0.030061	0.14028	0.062127	0.0546693	0.091034	-0.052694	0.0920639	0.031237	0
chr11	54971390	54993138	OR4A13P	0.077119	0.068087	0.161748	0.06372	0.142863	-0.03778	0.102901	-0.009365	0.05566	0.0158985	-0.015006	0.046312	0.022618	0.0452	-0.024663	0.029395	0.113286	-0.035488	0.105014	0.094764	0.108367	0.0962205	-0.03274	0.093528	-0.055174	0
chr11	54993139	55000667	OR4A50P	0.00455	0.142227	0.135593	0.016972	0.09129	-0.014853	0.165003	0.0014587	0.164147	0.0800515	-0.015433	0.0743466	-0.02361	0.139532	-0.07855	0.069142	0.065573	0.003467	0.146609	0.094696	0.127408	0.101564	-0.043097	0.129128	-0.079026	0
chr11	55000668	55004560	OR4A14P	0.103645	0.195213	0.154319	-0.023904	0.121508	0.04385	0.0990795	-0.038505	0.122136	0.102694	0.006936	0.10224	-0.057851	0.055498	0.119745	0.15398	0.135523	0.104366	0.125852	0.046973	0.071995	0.114237	-0.100207	0.010092	-0.046256	0
chr11	55004561	55018196	OR4A21P	0.042697	0.146645	0.097	-0.0513288	0.085436	-0.0491917	0.0152005	-0.009688	0.130571	0.0532632	-0.016655	0.012938	0.031458	0.099735	0.034305	0.035295	0.002861	-0.058518	-0.024003	-0.020503	-0.043618	0.062576	-0.02945	-0.0424535	0.058441	0
chr11	55018197	55036714	OR4C1P	0.01122	0.186175	0.143236	-0.042515	0.087688	-0.033452	0.01164	0.050497	0.155142	0.0823985	0.032725	0.009811	0.059845	0.062222	-0.009729	0.101145	-0.026893	-0.0187942	-0.062723	-0.001789	-0.029174	0.133058	-0.006713	-0.0057605	0.068247	0
chr11	55041055	55063975	OR4C14P	-0.016184	0.006407	0.0757135	-0.0499545	0.0239775	0.0067575	-0.001009	0.0230094	0.0190985	0.035281	-0.007813	-0.0029185	0.0235155	-0.0854745	0.069115	0.038852	-0.0201581	-0.0002305	-0.043101	-0.0192249	-0.011528	0.0661045	-0.0258735	-0.0209855	0.0661735	0
chr11	55063976	55081467	OR4C15	0.073611	0.065158	0.128528	0.02561	0.105358	0.011226	0.0023305	0.044091	0.186506	0.0948185	0.004107	-0.000548	0.052384	0.021018	0.039155	0.044111	-0.00268	-0.051954	-0.016798	-0.020164	-0.05726	0.0827435	0.036992	-0.0836345	0.0324992	0
chr11	55081468	55099109	OR4C16	0.09077	0.192577	0.118492	-0.040361	0.095499	-0.02359	-0.0147905	0.007073	0.117572	0.0602735	0.005311	0.003215	-0.000405	0.10747	0.08652	0.093031	-0.037323	-0.023279	-0.093841	-0.017615	-0.056414	0.0983325	0.020364	-0.0451945	0.026491	0
chr11	55125497	55138425	OR4C11	0.272116	0.410839	-0.109138	0.256486	0.326058	0.008678	-0.219415	0.023687	0.376044	-0.22672	0.266891	0.013763	0.310361	0.258863	0.273491	0.28116	0.0035	0.046508	0.24405	0.018686	0.235589	0.103751	0.059301	0.252897	0.014445	0
chr11	55142390	55165284	OR4P4	0.388451	0.403496	-0.131378	0.304096	0.41957	0.017052	-0.154107	0.026318	0.461265	-0.182023	0.316471	0.076681	0.302787	0.32758	0.32306	0.373239	-0.00744	0.0141006	0.269031	-0.0138593	0.28553	0.24514	0.006063	0.220954	-0.027332	0
chr11	55165285	55177887	OR4S2	0.275972	0.374002	-0.151615	0.26529	0.400893	0.051635	-0.182398	0.02984	0.388787	-0.242497	0.264753	-0.0003895	0.315781	0.273061	0.31541	0.32579	0.052714	0.0181555	0.265697	0.0200395	0.27515	0.0956607	0.050799	0.309096	0.0726155	0
chr11	55177888	55191397	OR4C6	0.217297	0.355348	-0.084698	0.215088	0.29514	-0.00845	-0.173413	0.023174	0.331037	-0.152647	0.218419	0.007902	0.278107	0.337769	0.2491	0.320987	0.054669	0.008634	0.230083	-0.028296	0.213777	0.0842785	0.038726	0.226873	-0.001501	0
chr11	55191398	55200074	OR4V1P	0.30043	0.45128	-0.122082	0.24044	0.427395	0.034531	-0.217214	0.010422	0.465972	-0.251648	0.248152	0.109447	0.359237	0.434443	0.217512	0.424995	0.00889	0.01485	0.274487	-0.00244145	0.213048	0.188054	0.0447395	0.265827	-0.0084875	0
chr11	55200075	55210321	OR4P1P	0.238949	0.296494	0.060283	0.144456	0.294571	-0.0415015	-0.0822509	-0.018158	0.35454	-0.12246	0.156005	0.0172822	0.0661485	0.363529	0.128197	0.330186	-0.028515	-0.0021225	0.171218	-0.0246075	0.126243	0.161269	-0.0136715	0.158904	-0.0032495	0
chr11	55218834	55241520	OR5D2P	0.032366	0.112094	0.073626	-0.000863	0.06784	-0.006616	0.0444335	0.012833	0.110276	0.0797595	0.003101	-0.0203148	-0.01774	0.094497	-0.089255	0.100174	0.01211	-0.0175826	0.003201	-0.0210299	-0.005863	0.119778	0.035873	0.0220395	0.001028	0
chr11	55241521	55253207	OR5D3P	0.070761	0.172684	0.112772	-0.000549	0.127575	0.002304	0.041808	-0.003938	0.154152	0.15154	-0.01182	0.021948	-0.038981	0.12595	0.014941	0.080282	-0.036712	-0.00049	-0.01939	0.005017	-0.029505	0.158314	0.026906	-0.025826	0.010794	0
chr11	55259030	55282005	OR5D17P	0.01645	0.051801	0.098387	-0.047668	0.039558	-0.033721	0.0002175	-0.013183	0.108762	0.033609	-0.023518	-0.020277	-0.109774	0.042833	-0.119877	0.012329	-0.083771	-0.034692	-0.01731	-0.026748	-0.110299	0.107712	0.013931	-0.061081	-0.014292	0
chr11	55282006	55300430	OR5D13	0.040292	0.070794	0.073502	-0.011803	0.027642	-0.002402	0.0410525	0.009034	0.10765	0.0614155	-0.042951	-0.011134	-0.014957	0.149218	-0.034512	0.059898	-0.007261	-0.070469	-0.028713	-0.005833	-0.044235	0.137907	0.014971	-0.0081245	0.04569	0
chr11	55300431	55313235	OR5D15P	0.0680775	0.189234	0.118123	-0.001536	0.077942	0.043017	0.0512777	0.057395	0.136927	0.0480742	0.033843	-0.0042605	-0.0101575	0.0460885	0.0213335	0.0518355	-0.0002175	-0.005723	-0.021248	-0.003389	-0.058681	0.11748	7.25e-05	-0.031895	-0.0084315	0
chr11	55313236	55322548	OR5D14	0.0576135	0.163781	0.17358	-0.009944	0.162048	-0.0456055	0.0582105	-0.012059	0.170001	0.097596	-0.0131033	0.0386795	0.0354135	0.210019	-0.0012694	0.149721	0.0520945	-0.036722	0.054444	0.025942	-0.018874	0.151076	0.008766	0.0151191	-0.0158325	0
chr11	55322549	55337658	OR5L1	0.020279	0.060524	0.112111	-0.014672	0.052139	-0.010744	0.0830375	0.032135	0.129009	0.034109	0.012834	0.013984	0.001853	0.09091	-0.000948	0.106386	0.055084	0.004348	-0.017225	0.040619	-0.028064	0.0726655	0.003102	0.016875	0.029889	0
chr11	55337659	55345730	OR5D18	0.0437745	0.145824	0.158226	-0.011573	0.123691	-0.0128715	0.074163	0.002036	0.124424	0.0982667	0.0159685	0.0339615	0.0667855	0.0137765	0.0363575	0.127072	0.035916	0.0088815	-0.032366	0.004862	-0.105088	0.145858	-0.026031	-0.0440289	0.0517605	0
chr11	55345731	55353973	OR5L2	0.082578	0.152188	0.0322225	-0.0250435	-0.0063095	-0.032391	0.0305447	0.0156155	0.078646	0.134323	-0.091173	0.0094745	0.0281435	0.130332	0.0711565	0.0623635	-0.0096245	-0.015611	-0.083806	-0.020677	0.001591	0.0779735	-0.002744	-0.0117695	0.121451	0
chr11	55353974	55365786	OR5D16	0.036195	0.076905	0.0566645	-0.0452935	0.083938	0.001139	0.041059	0.0070375	0.137885	0.0546305	0.0143025	0.0235495	-0.0193795	0.085128	0.0439205	0.101539	-0.007233	-0.0509045	-0.0420355	0.010035	-0.022497	0.119877	0.007875	-0.008393	0.039138	0
chr11	55365787	55382573	OR9M1P	0.051637	0.102043	0.049678	-0.032727	0.031695	-0.024338	-0.010579	-0.024618	0.126236	-0.0049885	-0.022918	-0.036097	0.026697	0.08353	-0.012132	-0.01757	-0.002355	-0.041736	-0.061778	-0.040778	-0.051671	0.0363957	0.020995	0.0018155	0.012562	0
chr11	55425397	55436117	OR5W1P	0.075236	0.116989	0.133547	0.01087	0.047268	-0.000192	-0.002717	-0.035519	0.099803	0.019853	0.012858	0.013563	-0.032599	0.108951	-0.046694	0.062133	-0.052075	0.000456	-0.048743	0.001163	-0.055882	0.0596415	-0.008984	-0.0447588	0.030125	0
chr11	55436118	55448634	OR5W2	0.040109	0.098775	0.101534	-0.008412	0.094288	-0.02106	0.028963	0.017308	0.156669	0.0506845	-0.000434	0.010839	0.012888	0.132086	-0.01778	0.111929	-0.005982	-0.025154	-0.03513	-0.012705	-0.04958	0.150609	-0.027514	-0.030571	0.020758	0
chr11	55457512	55470213	OR5I1	0.004213	0.100616	0.169442	0.0040655	0.101489	-0.025396	0.0428417	0.043458	0.138629	0.078019	0.0344425	0.0419085	-0.0435115	0.043726	0.0307311	0.11989	0.0058655	0.012072	-0.009756	-0.019322	-0.0696445	0.104592	-0.0498835	-0.016309	-0.0201075	0
chr11	55470214	55479882	OR10AF1P	0.0706286	0.226967	0.116093	0.0004165	0.119595	0.0234716	0.0229858	0.0124655	0.137855	0.15574	0.0103163	0.043376	0.0465255	0.234034	-0.015857	0.0848225	-0.0250435	0.05478	-0.0132727	-0.0089445	0.005096	0.17333	0.079468	-0.00770375	0.058439	0
chr11	55479883	55489954	OR10AK1P	-0.02362	0.19317	0.135628	-0.06454	0.141555	-0.0435848	0.0564365	-0.042563	0.20771	0.12381	-0.007644	0.06349	-0.0092209	0.189588	0.003065	0.146924	-0.0508662	-0.062559	-0.090353	-0.004868	-0.058737	0.144123	-0.005189	-0.0132345	-0.006986	0
chr11	55489955	55501387	OR10AG1	-0.0162075	0.062073	0.0894365	-0.0262715	0.0756045	0.013167	0.01581	-0.0017295	0.102431	0.0400555	0.0039885	-0.013094	0.028015	0.081569	0.0085915	0.071758	0.006167	-0.0111777	-0.002477	0.0038835	-0.053353	0.107539	0.0681974	0.0114968	-0.0114595	0
chr11	55501388	55514158	OR7E5P	0.0085525	0.076162	0.060234	0.0291115	0.072039	-0.0076535	0.060946	0.0010295	0.006714	0.00518075	0.033672	0.0429675	0.039041	0.076673	-0.0541795	0.01989	0.063635	0.0686165	0.0476445	0.06686	0.117107	0.0530098	0.006986	0.095068	-0.019423	0
chr11	55515737	55528677	OR5F1	0.005825	0.144901	0.115564	-0.066648	0.101841	-0.028841	0.045476	-0.002744	0.05135	0.0703265	-0.062955	0.052921	-0.016392	0.047995	0.002186	0.061668	-0.064602	-0.044379	-0.01656	-0.012467	-0.096279	0.118414	-0.044452	-0.03617	-0.01158	0
chr11	55534472	55547239	OR5F2P	0.075385	0.161961	0.144513	-0.028396	0.11897	-0.035927	0.024321	0.021039	0.097457	0.1024	0.00289	0.024089	0.007933	0.230418	0.038676	0.063768	-0.028244	-0.070414	-0.050927	-0.014783	-0.059059	0.15786	-0.007448	-0.052381	0.08414	0
chr11	55547240	55557441	OR5AS1	0.059318	0.091232	0.142761	-0.006119	0.15015	-0.00241	0.0439925	-0.017424	0.119521	0.060875	0.025131	0.023574	0.00899	0.203595	0.046121	0.060215	-0.013906	-0.050519	-0.039704	-0.012967	-0.060999	0.119199	0.024682	-0.038226	0.10903	0
chr11	55557442	55581351	OR5AQ1P	-0.032345	0.089122	0.115772	-0.020784	0.085399	0.008937	0.0367745	-0.044986	0.0883	-0.0008555	-0.007352	0.0223412	-0.007657	0.100174	-0.024817	0.0575975	-0.016109	-0.016362	-0.036252	-0.016318	-0.031518	0.073832	-0.010044	-0.0278276	-0.016768	0
chr11	55581352	55597894	OR5J1P	0.044171	0.124115	0.137398	-0.062555	0.116486	-0.0028096	0.0555033	-0.052128	0.116727	0.0502455	-0.007014	0.024553	-0.006907	0.112943	-0.109642	0.129268	-0.006231	-0.014369	-0.021707	-0.001872	-0.047013	0.128235	-0.027532	-0.020669	0.009606	0
chr11	55597895	55609386	OR5BE1P	-0.0061375	0.062001	0.0373255	-0.0365335	0.020894	-0.0658645	0.0149465	-0.0115	0.0749025	0.0485737	0.0185215	-0.0147105	0.0037395	0.138621	-0.041732	0.067503	-0.0110159	-0.0801895	-0.03066	-0.0536715	-0.0486055	0.0745087	-0.005704	-0.0393727	0.003615	0
chr11	55609387	55619792	OR8I2	0.026409	0.217866	0.157232	-0.027763	0.0859325	-0.028762	0.0048165	-0.012262	0.135479	0.131158	-0.0865324	0.0308024	-0.0475814	0.149863	-0.028863	0.0842149	-0.0818445	-0.128139	-0.0195655	-0.0661005	-0.086295	0.142968	-0.0387675	-0.033069	0.0468155	0
chr11	55619793	55625265	OR8I4P	-0.013077	0.090815	0.124724	-0.016818	0.05791	-0.074231	0.011546	0.0482677	0.148566	0.145922	-0.079215	-0.02935	-0.005307	0.220617	-0.039972	0.058161	-0.088442	-0.075401	-0.101937	-0.0721	0.0084093	0.112243	-0.0362009	-0.0630866	-0.052805	0
chr11	55625266	55635360	OR8H2	0.100649	0.142893	0.190886	0.0187195	0.159722	-0.03944	0.0758846	0.0279614	0.102985	0.180339	0.0170415	0.0641027	0.003804	0.18562	0.005091	0.0722146	0.0230833	0.0141592	0.0199735	-0.024535	0.0048212	0.180625	-0.007897	0.00397565	0.050042	0
chr11	55635361	55643866	OR5BN2P	0.0367	0.216087	0.125553	-0.0177715	0.0562823	-0.035943	0.0031895	-0.0254665	0.0100455	0.044897	-0.0514857	0.020261	0.0263885	0.135771	-0.062593	0.10543	-0.006041	-0.0313117	-0.056143	0.011362	-0.032615	0.125156	-0.0553883	-3.3e-05	-0.028794	0
chr11	55643867	55652038	OR8H3	0.033361	0.114233	0.093869	-0.0299049	0.052498	-0.029852	0.0342905	-0.017932	0.120016	0.115027	-0.053495	-0.037489	-0.033119	0.016108	0.022017	0.100003	0.030167	-0.091696	-0.043781	0.00278	-0.017593	0.093315	-0.044865	-0.039455	-0.00177	0
chr11	55652039	55660278	OR5BN1P	0.047024	0.098752	0.096404	-0.068488	0.067375	0.062606	0.0425715	0.011552	0.100238	0.0550465	-0.03048	-0.003865	0.005489	0.048969	-0.006205	0.055064	0.024571	0.00614	-0.0049	-0.012058	-0.001977	0.046185	0.069622	0.00809	-0.033986	0
chr11	55660279	55665765	OR8J3	0.024322	0.062508	0.156159	-0.056133	0.117042	-0.069346	0.0766975	0.04527	0.196492	0.080883	0.004638	0.047979	-0.014141	0.126446	-0.036386	0.116376	-0.040242	-0.051503	-0.102684	-0.037958	-0.044506	0.151273	-0.078806	-0.0222915	0.066447	0
chr11	55665766	55681448	OR8K4P	0.038864	0.07219	0.155695	0.008698	0.104334	-0.006981	0.0832308	0.006481	0.126468	0.0245295	-0.030895	0.042877	0.009883	0.143198	-0.009027	0.089195	-0.003114	-0.030002	0.01495	0.028567	-0.026408	0.126839	-0.016167	-0.017948	0.00754	0
chr11	55681449	55686960	OR8K5	0.03562	0.196111	0.08488	-0.013633	0.110791	0.0075552	0.067667	0.043295	0.125754	0.077035	-0.050169	0.043461	0.033502	0.088972	0.025733	0.095066	-0.0379634	-0.025187	-0.032438	0.010796	-0.047812	0.149774	0.005494	-0.036129	-0.012799	0
chr11	55686961	55691759	OR5J7P	0.036838	0.22783	0.127646	0.030084	0.068025	-0.001201	0.07405	-0.0467286	0.212613	0.120425	-0.006793	0.082197	-0.038083	0.096631	-0.099495	0.134937	0.001156	-0.02855	0.054221	0.018602	-0.012888	0.137334	-0.043979	-0.027496	-0.064474	0
chr11	55691760	55706993	OR5J2	-0.007811	0.122306	0.184639	-0.041567	0.127841	-0.040449	0.061262	-0.065583	0.223466	0.112264	0.017165	-0.007117	-0.013784	0.170872	-0.051604	0.079386	0.000631	0.000111	-0.026544	0.008272	-0.059982	0.173705	0.006686	0.0206115	0.083411	0
chr11	55706994	55723339	OR8V1P	0.0610115	0.181514	0.174404	-0.0166312	0.0962375	0.001206	0.0715502	-0.0123495	0.157565	0.112933	-0.0228985	0.034816	0.022616	0.165319	0.028111	0.128787	-0.028879	0.0050045	-0.018518	-0.0010875	-0.047751	0.153047	0.024051	0.00512215	0.012233	0
chr11	55732909	55745872	OR8J2P	0.0664025	0.0739195	0.060255	-0.0210305	0.108272	-0.0287895	0.0108597	-0.028713	0.095532	0.124221	-0.0490225	0.021273	-0.001245	0.082923	0.0466035	0.0482075	-0.01369	-0.041819	-0.053863	0.003871	-0.0564435	0.101302	0.0195235	-0.0132408	0.0438655	0
chr11	55754162	55766682	OR5T2	0.041632	0.158997	0.178426	0.037616	0.152161	-0.02519	0.098429	0.045339	0.191112	0.164605	-0.018973	0.0617824	-0.00198	0.185104	0.039919	0.121565	-0.037664	-0.003892	-0.045632	-0.014081	-0.028675	0.19977	0.0074472	0.000745	0.020904	0
chr11	55766683	55779271	OR5T3	0.009947	0.147282	0.146376	-0.025909	0.140662	0.003621	0.0404052	-0.000364	0.151172	0.0908455	0.022315	-0.001175	0.033477	0.132112	0.003004	0.125304	0.039311	-0.044174	-0.016463	0.005452	-0.0598737	0.148769	0.024306	0.0022395	0.015558	0
chr11	55779758	55802668	OR5T1	0.077419	0.076831	0.124218	0.001638	0.065032	-0.030875	0.046348	0.046188	0.14446	0.122611	0.024717	0.067403	0.04288	0.160188	0.010949	0.097021	0.010569	-0.013006	-0.006849	-0.022045	-0.021923	0.115058	0.009999	-0.00396785	0.074906	0
chr11	55812183	55819677	OR8H1	0.047573	0.204947	0.143197	-0.008675	0.081893	-0.05217	0.0137355	-0.003079	0.153052	0.104132	-0.065258	0.025028	-0.048609	0.155087	0.0140033	0.069902	-0.017876	-0.012374	-0.046674	-0.03234	-0.013816	0.101823	-0.015138	-0.0459085	0.020574	0
chr11	55819678	55831940	OR8I1P	0.106437	0.168576	0.153102	0.012798	0.113296	0.007905	0.0321625	-0.038774	0.153262	0.151109	0.049061	0.009175	-0.013127	0.119223	0.060691	0.158092	-0.013951	0.001127	-0.03324	0.013664	-0.054593	0.15081	0.046745	-0.0028435	0.038435	0
chr11	55831941	55845293	OR8K3	0.063233	0.036839	0.109055	-0.014656	0.074063	-0.006475	0.023655	0.026711	0.13634	0.042406	-0.001031	-0.036224	-0.009084	0.062523	-0.108936	0.02575	-0.022854	-0.053867	-0.032586	-0.033438	-0.09017	0.085229	0.008508	-0.0202205	-0.010858	0
chr11	55845294	55861785	OR8K2P	0.022397	0.024192	0.026543	-0.022511	0.049342	-0.010121	0.006676	-0.076589	-0.001597	-0.0354215	-0.025384	-0.026928	-0.042534	-0.031875	-0.105096	-0.033945	0.00398	-0.005542	0.01825	0.010992	-0.00866	0.0704285	0.026092	0.0407285	-0.032506	0
chr11	55861786	55873046	OR8K1	0.113691	0.163775	0.190685	-0.059596	0.15521	-0.019724	0.003445	-0.014325	0.155325	0.115079	0.038373	0.012074	-0.001646	0.146553	0.026105	0.063672	-0.04291	-0.042521	-0.127744	-0.022629	-0.070063	0.06762	-0.014079	-0.119955	0.03054	0
chr11	55873047	55887245	OR8J1	0.043154	0.180224	0.136487	0.007448	0.085525	-0.020071	0.064264	-0.034478	0.129507	0.084364	0.028455	0.069683	-0.0164	0.199257	-0.026265	0.061757	0.022956	-0.041691	-0.007321	0.017597	-0.029374	0.130078	0.02241	-0.0053255	0.047445	0
chr11	55887246	55901451	OR8U1	0.0686175	0.179748	0.170143	-0.0177875	0.141041	-0.023762	0.0660255	0.0007565	0.115732	0.102134	0.0142555	0.0428605	-0.0087215	0.0970575	-0.0151786	0.06075	-0.0294775	-0.0311735	-0.027994	-0.0030335	-0.0425886	0.129318	-0.029637	-0.0398452	0.0366741	0
chr11	55901452	55908501	OR8L1P	0.08147	0.151063	0.129209	-0.035757	0.099365	0.0074963	0.020621	0.054184	0.156855	0.097954	-0.0047	-0.03817	-0.064304	0.103402	-0.011322	0.084259	-0.0075415	-0.08156	-0.078285	-0.073133	-0.0924284	0.116889	-0.0562464	-0.0549575	0.053352	0
chr11	55908502	55920699	OR5AL2P	0.066164	0.053006	0.0780671	-0.0599015	0.034974	-0.011945	0.013098	-0.002652	0.0902352	-0.0044535	0.006432	-0.024307	-0.04489	0.091773	-0.0175136	0.0862639	-0.055523	-0.012386	-0.062377	-0.006228	-0.06812	0.0696845	0.031041	-0.045024	0.057444	0
chr11	55920700	55939522	OR5AL1P	0.109044	0.118284	0.130251	-0.083501	0.139084	-0.028956	0.0316775	-0.0269971	0.112658	0.113961	-0.027239	0.023107	-0.027352	0.048578	0.012408	0.121728	-0.026146	-0.018291	-0.039954	-0.021951	-0.075898	0.13257	-0.047113	-0.0153765	-0.015205	0
chr11	55939523	55952284	OR5R1	0.049919	0.104837	0.08358	-0.000636	0.059593	0.016345	-0.001124	0.017069	0.12827	0.0640645	0.003598	-0.005818	0.063037	0.0155299	0.063486	0.029065	-0.031331	-0.081068	-0.040918	-0.047409	-0.018716	0.095646	0.019855	-0.0277975	0.007859	0
chr11	55952721	55975644	OR5M4P	0.040395	0.104496	0.102702	-0.0377	0.0765383	-0.008705	0.035452	-0.00459	0.056122	0.012948	-0.054202	0.016235	-0.028591	0.174358	-0.042696	0.074349	-0.01277	-0.04375	0.013881	-0.034439	-0.046863	0.14727	-0.00253	-0.0206583	-0.032683	0
chr11	55984525	55992597	OR5M9	0.050195	0.108544	0.147014	-0.065147	0.084106	0.001835	0.0369545	0.000795	0.156007	0.040757	0.053101	0.001489	-0.006323	0.125845	-0.021005	0.111438	-0.013275	-0.005741	-0.0418418	-0.015162	-0.062781	0.119197	-0.020342	-0.077143	-0.0453479	0
chr11	55992598	56002041	OR5M3	0.098063	0.027149	0.09384	-0.048913	0.071436	-0.049577	0.028455	0.001782	0.065943	0.043217	-0.005904	0.033353	-0.038047	0.081263	0.00181	0.048806	-0.007822	-0.106449	-0.054277	-0.038936	-0.066066	0.112531	-0.063394	-0.0432095	-0.00283	0
chr11	56002042	56012817	OR5M2P	0.05169	0.09313	0.0460635	0.001009	0.066751	-0.0270965	0.0242023	-0.0034212	0.092362	0.038027	-0.025416	-0.020686	-0.0091025	0.0296985	-0.098726	0.0264255	0.0105665	-0.009815	0.018926	-0.0525015	-0.061887	0.066411	0.0089855	-0.0556442	-0.0376275	0
chr11	56012818	56022859	OR5M8	0.075765	0.008529	0.054245	0.026283	0.065824	-0.001588	0.0203445	0.025396	-0.026629	0.0075195	-0.023758	-0.041639	0.027935	0.021973	0.030922	0.023983	0.02823	0.016469	0.034729	0.028899	-0.020852	-0.0244895	-0.038818	0.0133795	0.004591	0
chr11	56022860	56034455	OR5M7P	0.101125	0.0826525	0.0642805	-0.004658	0.0303155	-0.012408	0.0315802	-0.028782	0.004591	0.047346	0.0061765	-0.012474	0.015994	0.0002305	0.050756	-0.056237	-0.024647	-0.03445	-0.016827	0.043929	0.0280245	0.037381	0.0070785	0.025316	0.0189105	0
chr11	56034456	56047222	OR5M6P	0.0151	0.059782	0.160042	-0.015124	0.089388	-0.025736	0.0364155	0.00494	0.138577	0.0447977	0.021112	-0.0018045	0.0341945	0.0050445	0.0440575	0.101427	0.0336935	0.038132	0.025795	0.008121	0.0150125	0.0614684	0.0182923	0.0269188	-0.0354365	0
chr11	56048620	56061554	OR5M5P	0.094259	0.0267455	0.203156	0.0004735	0.074919	0.0219185	0.0617615	0.02281	0.132885	0.064783	0.0239975	0.044199	0.013353	0.134627	0.069957	0.104553	0.04579	-0.024558	-0.0417725	-0.0267685	0.006295	0.154774	0.0393635	-0.0018505	0.0692265	0
chr11	56064396	56077309	OR5M11	-0.0024395	0.0370645	0.060215	-0.018445	0.001339	-0.013739	-0.009272	0.006051	0.067813	0.024223	-0.0307325	-0.032912	-0.024943	-0.00381415	0.056844	-0.042218	-0.050514	-0.0439505	0.022537	-0.0025859	-0.053546	0.0755023	0.050026	0.0089295	-0.0012595	0
chr11	56098830	56111773	OR5M10	0.041094	0.129064	0.111174	-0.000232	0.101282	-0.045112	0.044551	0.015083	0.10715	0.115512	-0.015934	0.030505	0.021266	0.073934	-0.011992	0.045045	-0.043719	-0.006963	-0.022192	0.009158	-0.044366	0.115603	-0.0058994	-0.0401385	0.02118	0
chr11	56119479	56132414	OR5M13P	0.0443533	0.106358	0.067767	-0.056458	0.074328	-0.025901	0.0172005	-0.030325	0.087498	0.0146355	-0.029447	-0.016133	-0.034138	0.010858	-0.046801	0.063568	0.006571	-0.040583	-0.016844	0.010197	-0.039629	0.116068	-0.025735	-0.0325349	0.030086	0
chr11	56132985	56142755	OR5M1	0.013697	0.175019	0.096142	0.003199	0.10946	-0.011587	0.0582615	0.072835	0.119271	0.084664	0.002005	0.002377	0.03087	-0.04809	0.051842	0.026176	-0.02844	0.003252	-0.035625	-0.045759	-0.046606	0.129449	-0.005847	-0.0809	0.022261	0
chr11	56142756	56148922	OR5AM1P	0.072022	-0.004611	0.039296	0.015872	0.012508	0.033606	-0.035289	0.043033	0.046319	0.0393076	0.076246	-0.003283	-0.029191	0.205551	0.025507	0.026418	0.050343	-0.034201	-0.079173	-0.007057	0.029306	0.0861565	0.038885	0.0102795	0.094316	0
chr11	56148923	56155582	OR5M12P	0.029358	-0.0837115	0.0584285	-0.002819	0.0024305	0.019075	0.0232802	0.007518	0.066954	-0.0769868	-0.0216	0.008592	-0.0229095	0.0270735	0.036873	0.0219405	0.033337	-0.0309815	0.012173	-0.013365	0.006786	0.0602548	-0.0005755	-0.002165	0.0389695	0
chr11	56155583	56164309	OR5AP1P	0.071611	0.03771	0.157852	-0.028152	0.023596	-0.017757	0.0591075	-0.013775	0.153549	0.0781655	0.029027	0.054657	-0.06505	0.099554	-0.004027	0.145244	-0.00268	-0.050311	-0.03599	0.012987	-0.086786	0.136178	0.031862	-0.0807465	0.052287	0
chr11	56164310	56177115	OR5AP2	0.0291587	-0.002907	0.066049	0.010903	0.06893	-0.021668	-0.0035365	0.044436	0.10709	-0.0280635	-0.015936	0.006604	-0.015618	0.039713	0.050015	0.067016	-0.031842	-0.027042	-0.07252	-0.033031	-0.086938	0.0566665	-0.02081	-0.081378	-0.015449	0
chr11	56177116	56190667	OR5AR1	0.028994	0.006669	0.04827	-0.024315	0.019964	-0.024944	0.023613	0.019302	0.00731	-0.0389135	0.026	-0.01077	0.037542	0.006627	-0.016913	-0.017333	-0.011267	0.012911	-0.013929	-0.044655	-0.001246	0.0108625	-0.009487	-0.0187445	0.042895	0
chr11	56191073	56203996	OR2AH1P	0.063722	0.179106	0.12337	-0.037916	0.166481	0.021322	0.075711	0.048701	0.179721	0.113322	0.053356	0.014978	0.054759	0.027943	0.013578	0.068371	0.018278	0.024674	0.020055	0.013355	-0.039156	0.0924735	0.002768	-0.0116365	0.079567	0
chr11	56204441	56227354	OR9G1	0.030144	0.08356	0.050648	-0.001256	0.0287	-0.021416	0.0263505	0.014815	0.071298	0.067162	0.018391	0.011882	-0.025299	0.0131494	0.00677	0.087794	0.014747	-0.039375	0.011183	-0.006338	-0.002239	0.0175655	-0.012235	-0.020652	0.006788	0
chr11	56244232	56266013	OR9G3P	0.070753	0.164366	0.071268	-0.02519	0.056334	0.029939	0.0496503	0.00224	0.040774	0.062666	-0.020106	0.027448	0.033317	0.105349	0.052201	0.01011	0.042005	0.010457	-0.0074632	-0.011816	0.015236	0.105037	0.034893	-0.0032935	0.087111	0
chr11	56266014	56273841	OR9G4	0.02713	0.067712	0.001389	-0.072759	-0.001302	-0.0440193	-0.016959	-0.006578	-0.006944	0.08808	-0.058374	-0.035546	-0.013631	0.070833	0.027143	0.018622	-0.020286	0.005659	0.008969	-0.033324	-0.053039	0.05854	0.017708	0.0117194	0.026591	0
chr11	56273842	56286036	OR9G2P	0.156895	0.065182	0.087663	0.007371	0.047351	0.010206	0.021408	0.068156	0.086938	0.037229	0.010208	0.023887	0.051664	0.039079	0.021227	0.013354	0.010767	-0.0332662	-0.009092	-0.0312526	-0.021877	0.0902825	0.006124	-0.0529475	0.070645	0
chr11	56297318	56310258	OR5G1P	-0.021855	0.055812	0.111168	-0.052711	0.018071	-0.041557	0.014871	-0.035352	0.038536	0.0099815	-0.057457	0.002073	-0.051406	0.086427	-0.013703	0.052078	-0.014834	-0.054604	-0.017656	-0.040658	-0.046657	0.106735	-0.029892	-0.017189	-0.053613	0
chr11	56312174	56324114	OR5G4P	0.063606	-0.0011276	0.0957025	-0.0029435	0.043722	0.039306	-0.00131075	0.0263005	0.048353	0.048637	0.041511	0.017084	0.0147385	0.040379	0.010724	0.0742955	0.010589	-0.0059545	-0.01294	-0.0249225	-0.008209	0.0290352	0.0122435	-0.013776	0.011958	0
chr11	56324115	56336846	OR5G5P	0.021033	0.12845	0.107269	-0.015324	0.142233	0	-0.002822	-0.007188	0.118251	0.100273	0.011445	0.0251783	-0.012248	0.033646	-0.026758	0.066799	-0.055105	-0.0475927	-0.050503	-0.034462	-0.079507	0.117822	-0.076495	-0.0604725	0.003839	0
chr11	56341629	56354568	OR5G3P	-0.0259395	0.044865	0.039044	-0.0315625	0.0201615	-0.0121235	0.018625	-0.012506	0.0764065	-0.0126392	0.0264395	-0.0179805	-0.0173725	-0.075572	-0.0024594	0.0061955	0.005972	-0.046563	0.025785	-0.0120845	-0.021445	0.0653042	-0.0381105	0.008619	0.002872	0
chr11	56475102	56498026	OR5AK3P	-0.0203225	0.009036	0.114273	-0.030637	0.021976	-0.025848	0.0234236	0.011271	0.0577305	-0.016212	-0.010693	0.01765	0.009417	0.073017	-0.033612	0.002154	-0.033748	-0.024399	-0.005175	-0.012459	0.007194	0.0385345	-0.04568	-0.025143	0.002924	0
chr11	56498027	56515891	OR5AK2	0.039256	0.110991	0.090051	-0.047792	0.052083	-0.062789	-4.35e-05	-0.025367	0.072874	0.0685145	-0.018515	0.017662	-0.024837	0.103933	-0.057347	0.0259816	-0.0597071	-0.061247	-0.054166	-0.039974	-0.082115	0.069068	-0.064648	-0.090788	-0.070111	0
chr11	56522143	56544800	OR5AK1P	0.083386	0.091567	0.116553	0.018357	0.021324	-0.013862	0.0374435	0.021523	0.076991	0.053412	0.089053	0.016824	0.036954	0.128565	-0.02674	0.043313	0.022805	0.004014	-0.00331	-0.017538	-0.015953	0.109401	-0.002698	-0.025843	-0.021791	0
chr11	56544801	56555077	OR5BQ1P	0.0195425	0.055546	0.0295165	-0.031653	0.010729	0.035609	0.00106425	-0.0082005	0.053545	0.0851725	0.007715	-0.018272	0.011939	0.031941	0.011367	0.0368145	-0.0383665	-0.0370535	-0.0169935	0.0285445	-0.0122815	0.0369457	0.0086265	0.0149032	0.061665	0
chr11	56555078	56563614	OR5AK4P	-0.015444	0.101996	0.113269	-0.025284	0.0816861	0.0020145	0.00874475	-0.011995	0.117796	0.090647	0.0048055	0.009213	-0.0334433	0.151986	-0.0314235	0.0390455	0.000494	-0.015106	-0.051667	0.0127515	-0.0665425	0.140108	-0.003525	-0.0335327	-0.00872085	0
chr11	56563615	56571178	OR5AO1P	0.047159	0.097194	0.147412	-0.028854	0.123	-0.101886	-0.0307766	-0.041959	0.046951	0.375177	-0.012993	0.000411	0.106656	0.312197	0.275774	0.089572	-0.06923	0.004899	-0.154826	0.064566	-0.084573	0.141941	0.009232	-0.137953	0.463551	0
chr11	56571179	56582184	OR5BP1P	0.062745	0.051095	0.084088	-0.01807	0.0047935	-0.0288915	0.00924475	0.024308	0.06377	0.0428583	0.0033835	0.022452	-0.0070545	0.0851845	-0.019327	0.01538	-0.037026	-0.0546734	-0.014275	-0.0034475	-0.029528	0.0421095	-0.0087725	-0.0471855	-0.005753	0
chr11	57388351	57401328	OR5BA1P	-0.088871	-0.0777575	-0.0826335	-0.003335	-0.0525985	-0.007217	-0.0563445	-0.0281095	-0.0553745	-0.0798278	-0.0160825	-0.0105795	-0.0263135	-0.129216	0.037606	-0.0466245	-0.018967	0.019477	0.0395955	0.0090505	0.0038595	-0.0622368	0.088022	0.0865975	0.018181	0
chr11	57439351	57452278	OR5AZ1P	-0.080274	-0.0985305	-0.115989	-0.006359	0.0008135	0.007408	-0.035552	0.0299535	-0.064917	-0.010105	-0.009294	-0.0304305	0.0302865	-0.0517335	0.171161	-0.0420615	0.032813	0.072457	0.081788	0.040681	0.0510035	-0.034323	0.071591	0.0770363	0.109144	0
chr11	57467604	57480519	OR5BD1P	-0.14626	-0.171189	-0.026809	-0.033967	-0.118659	0.022104	-0.068415	-0.0257305	-0.14209	-0.124018	0.035926	-0.0277495	0.023303	-0.0737915	0.136063	-0.04036	0.0378625	0.0649715	0.031903	-0.0173085	0.036522	-0.0748395	0.0975645	0.0939983	-0.027089	0
chr11	57535002	57557951	OR6Q1	-0.075739	-0.124396	-0.06001	-0.003806	-0.074619	0.024912	-0.043939	-0.024481	-0.070228	-0.051079	-0.035643	-0.060798	0.003733	-0.069743	0.042134	-0.066309	0.074551	0.046879	0.057314	0.031757	-0.019578	-0.0912035	0.015293	0.0859125	0.013407	0
chr11	57599398	57612653	OR9L1P	0.045794	0.15541	0.052007	-0.012892	0.062549	-0.0446836	-0.052917	-0.046918	-0.05262	0.111585	0.018524	-0.005105	0.05766	0.04596	0.147853	0.008927	0.023706	-0.005764	0.035051	-0.003907	-0.019942	-0.003043	0.057382	-0.010366	0.117812	0
chr11	57630769	57641074	OR9I3P	-0.00696	-0.020802	0.025217	-0.035794	-0.036304	0.041763	-0.041945	0.003376	0.022594	0.0030525	0.035809	-0.045122	0.014269	-0.08201	0.055995	-0.016663	0.036302	-0.003945	0.052268	0.024834	0.087155	-0.041339	0.061454	0.0488305	0.050397	0
chr11	57641075	57655982	OR9I1	0.036895	0.024469	0.016088	0.003726	-0.014204	0.01846	-0.0356525	-0.004146	-0.038757	0.0051215	0.007816	-0.00132	0.018033	-0.007035	0.035087	-0.035479	-0.023622	0.01157	-0.041407	-0.03185	-0.040819	0.008775	0.047904	-0.0434437	0.01423	0
chr11	57655983	57671469	OR9I2P	0.068628	-0.018023	0.057346	-0.011954	0.048376	0.017194	-0.037365	0.044194	-0.000459	0.0272275	0.037315	0.005539	0.051404	0.014742	0.107895	0.038405	0.06967	0.042102	-0.052559	-0.007571	-0.039758	0.0255895	0.007805	-0.0592995	0.145064	0
chr11	57675138	57697058	OR5BL1P	0.0670175	-0.068739	-0.0434545	-0.003634	-0.043256	-0.01915	-0.0507517	0.047758	0.000157	0.0292817	0.01705	-0.021143	0.048662	0.0286305	0.0962405	0.0302083	0.047659	0.0289705	0.029003	-0.027573	0.022099	-0.0568185	0.018057	0.043329	0.0248055	0
chr11	57697059	57706111	OR9Q1	-0.038684	0.051468	0.0146604	-0.0161305	-0.018378	-0.0202045	-0.0214678	-0.03583	0.039373	0.00681825	-0.0257995	-0.0186025	-0.003519	0.049966	0.0416215	-0.0321755	-0.016375	-0.0338345	-0.045124	-0.0003895	-0.0045255	-0.0447505	0.034674	-0.035445	-0.0212615	0
chr11	57706112	57717480	OR9Q2	-0.005309	-0.039245	0.001563	-0.015193	-0.000402	0.009959	-0.038805	0.035538	-0.064767	-0.0429595	0.052082	-0.030872	0.025724	0.010782	0.124397	-0.053129	0.032502	0.008338	0.022824	-0.02378	0.034634	-0.045813	0.072015	0.026256	0.031866	0
chr11	57718833	57733510	OR1S2	0.08214	0.084363	0.090026	-0.024718	0.070131	-0.00341	-0.014774	0.003787	0.070653	0.0894385	0.016653	-0.004902	0.018382	0.096964	0.132679	0.078753	0.04238	-0.01571	-0.062223	0.025173	-0.055516	0.060396	0.016205	-0.038185	0.054089	0
chr11	57733511	57749767	OR1S1	-0.019386	0.036362	-0.021811	-0.043622	0.030912	-0.034596	-0.0892245	-0.024972	-0.019233	0.011269	0.019995	-0.057713	-0.039371	-0.045173	-0.010024	0.015599	0.048461	-0.029761	0.008301	-0.002777	-0.019486	-0.0139895	-0.047942	-0.0084005	0.0012	0
chr11	57749968	57762923	OR10Q1	0.0001065	0.097384	0.0420594	-0.0367975	0.0461075	-0.002108	0.037364	-0.0125605	-0.006667	0.077309	-0.0061905	-0.02366	-0.068974	0.0670168	-0.00761165	0.0646255	0.033742	-0.00219	0.019292	0.004946	-0.022876	0.0713732	-0.008065	0.0026685	-0.0025045	0
chr11	57788993	57801906	OR10W1	-0.033838	0.040299	0.036055	-0.022494	0.024648	0.022241	0.0011425	0.006477	0.029504	-0.018945	0.037855	-0.016557	-0.020786	-0.026089	0.002221	-0.003699	0.021766	-0.032248	-0.029783	-0.024314	0.027014	0.0152105	0.027883	2.45e-05	0.005681	0
chr11	57813878	57826819	OR10Q2P	-0.039148	0.0205084	0.030309	0.0002967	0.007151	0.003052	-0.00232	-0.074711	0.074206	0.0715245	0.002011	-0.04355	-0.039159	0.032656	-0.0863665	0.016901	-0.0005	-0.017362	-0.002111	-0.002282	-0.018465	0.073788	0.028211	0.0331035	-0.048568	0
chr11	57839689	57852521	OR5BC1P	0.127897	-0.023774	0.088729	-0.0042445	0.047631	0.0066655	-0.0014345	0.0320675	0.0698165	0.0556388	-0.026674	0.006123	0.017854	0.0368625	0.079401	0.038099	0.0250445	-0.0230154	0.00191	-0.041248	0.0146795	-0.0465448	0.014872	-0.0099655	0.0330462	0
chr11	57865863	57872315	OR5B19P	0.0939155	0.070865	0.0487045	-0.0208875	0.076005	0.035377	0.0119328	0.048433	0.0794825	0.0642055	0.0380675	0.0472395	-0.030571	-0.029176	-0.0078049	0.073204	-0.0275505	-0.0370255	-0.051014	-0.0435085	-0.0222535	0.150223	0.0576962	-0.0080115	0.0145125	0
chr11	57872316	57880757	OR5B10P	-0.0315745	-0.0673915	-0.0143025	-0.019845	0.004933	-0.0032585	-0.00414375	0.02115	-0.0332909	-0.0494889	0.00552	-0.0021535	0.0096215	-0.081481	0.010358	-0.0102785	0.006046	0.0063981	0.055774	0.029236	-0.0158073	-0.0517857	-0.002361	0.0605085	-0.0166415	0
chr11	57880758	57888749	OR5B17	0.110795	-0.022948	0.160791	-0.033951	0.050774	0.021482	-0.0079165	0.022319	0.08652	0.059573	0.026764	0.029027	-0.009371	0.007577	0.03183	0.048014	-0.008314	-0.022863	-0.064608	-0.039991	0.021791	0.0914625	-0.029915	-0.035995	0.068296	0
chr11	57888750	57900812	OR5B1P	0.09991	0.010959	0.102843	-0.0197955	0.0144675	-0.0469042	0.0066285	0.0147355	0.0125615	-0.0124832	-0.033915	-0.0002315	-0.0131915	0.0381275	-0.0238095	-0.0205785	-0.003831	-0.0082955	-0.033205	0.0018585	-0.104894	0.028313	-0.0183595	-0.0255884	-0.031234	0
chr11	57909621	57922535	OR5B15P	0.010896	0.092332	0.066542	-0.045782	0.022117	-0.043709	-0.0267895	-0.042079	-0.009341	0.055098	-0.017961	-0.036009	-0.015715	0.051458	0.056826	0.022358	-0.022125	-0.045575	-0.0372	-0.017077	-0.095667	0.0264235	-0.007617	-0.050693	-0.023523	0
chr11	57924518	57937458	OR5B3	0.11007	0.079103	0.073287	-0.005408	0.05055	-0.022192	-0.0008135	0.038268	0.009543	0.141622	-0.002128	0.003496	0.02908	0.169811	0.072462	0.034798	-0.031635	-0.017837	-0.015256	-0.069127	-0.013169	0.008778	-0.0191	-0.0478485	0.042673	0
chr11	57944385	57957310	OR5B2	0.028573	0.017665	0.056811	-0.054698	0.029281	0.01231	0.0149725	0.009475	0.093972	0.0519235	-0.037002	0.020328	-0.050204	-0.001556	-0.00868	0.009232	0.061327	-0.050104	-0.012169	0.016769	-0.00998	0.042714	0.004482	-0.029399	0.010223	0
chr11	57961260	57974200	OR5B12	0.043833	0.024248	0.077374	0.032317	0.027503	0.020211	0.0134085	0.007957	0.023933	-0.0340115	0.021068	-0.022036	0.044062	-0.001134	0.075049	0.023944	0.013455	-0.001532	-0.023247	-0.022896	-0.049757	-0.0143345	0.039491	-0.0431645	0.055168	0
chr11	58029229	58042154	OR5B21	0.055322	0.031678	0.002773	-0.021762	0.010295	-0.001655	-0.0860845	0.040176	0.023884	0.0105215	0.006804	-0.049271	0.009373	-0.018205	0.096642	-0.013771	-0.019418	-0.002802	-0.029401	-0.036118	-0.035247	-0.05741	0.02617	-0.0763415	0.056911	0
chr11	58831692	58844637	OR5AN2P	0.0507095	0.087875	0.08836	-0.0358805	0.003018	-0.0478415	-0.04502	-0.016866	0.07957	0.017654	-0.0172105	-0.0005725	0.0068465	0.0334435	0.019541	0.039231	-0.0170235	-0.0775995	-0.0900485	-0.030993	-0.0479595	0.040077	-0.003953	-0.0289382	0.023115	0
chr11	58854806	58868134	OR5BR1P	0.047759	0.097905	0.038868	-0.051859	0.021336	-0.014792	0.0015245	-0.01146	0.07682	0.0055125	-0.007729	-0.012951	-0.006509	0.026535	0.055394	0.027877	-0.030088	-0.019242	-0.049108	-0.016192	-0.061141	0.025552	-0.014676	-0.066568	-0.017759	0
chr11	58868509	58891440	OR5AN1	-0.00174	-0.021403	-0.033817	-0.052012	-0.012714	-0.018413	-0.040362	-0.004181	0.000665	-0.0364315	-0.022121	-0.047605	-0.004321	0.020215	0.011098	0.016293	-0.014637	-0.063607	-0.015921	-0.009496	-0.018601	-0.035872	-0.026811	0.009637	0.044594	0
chr11	58913403	58926340	OR5BB1P	0.075343	0.04844	0.101269	-0.00241	0.047343	0.010904	-0.027814	0.011479	0.006976	-0.0282495	-0.005341	0.004875	0.007754	-0.043651	0.073807	0.0035	0.010687	0.011682	-0.00838	-0.010962	0.004956	0.040491	0.045086	0.0193275	-0.005476	0
chr11	58944032	58957109	OR5A2	-0.042472	-0.005574	0.051947	-0.038121	0.040932	0.001299	0.0206325	0.004331	0.006235	0.0248115	-0.017745	0.027151	0.002176	0.072716	-0.037109	0.087389	0.028893	0.015543	0.014966	0.004216	-0.024126	-0.033344	0.002907	0.0009295	-0.052561	0
chr11	58957110	58970161	OR5A1	0.024294	0.106749	0.044539	-0.047699	0.049965	-0.046429	-0.052059	-0.039633	0.008171	0.039165	-0.001677	-0.060042	0.013508	0.027877	0.024071	0.014353	-0.012501	-0.045612	-0.013748	0.000454	-0.073181	0.0288945	-0.0103328	-0.0305415	0.031935	0
chr11	58970162	58983950	OR4D6	-0.032714	-0.035748	-0.001339	-0.041709	0.057105	-0.018772	-0.028453	0.003345	-0.01428	-0.00083	0.031885	-0.041124	0.010379	0.051244	0.071727	-0.030043	-0.054858	-0.003174	-0.069118	-0.023329	-0.024975	-0.05078	0.010567	-0.0608815	0.003643	0
chr11	58983951	59004410	OR4D10	-0.016969	-0.061916	0.074118	-0.026093	0.040324	0.002986	0.007638	-0.022809	0.071895	-0.0128285	0.007936	0.007566	-0.01344	0.036924	0.039751	0.054598	-0.005025	0.003514	-0.00231	-0.01527	-0.030265	0.0486335	-0.001539	0.017615	0.014499	0
chr11	59004411	59018490	OR4D8P	0.029731	0.0251775	0.062421	0.0033805	0.053661	0.007621	0.0047595	0.0120765	0.0415675	0.0528773	-0.002505	0.0204695	0.055592	0.015216	0.009634	0.0274255	-0.019364	-0.032098	0.0106985	-0.0016675	0.0137645	0.0330985	0.0416415	-0.0117365	0.087063	0
chr11	59018491	59030294	OR4D11	-0.0347	-0.002464	-0.051739	-0.025148	-0.019178	0.020546	-0.05408	-0.040053	0.042386	-0.0495185	-0.043336	-0.032958	-0.018287	-0.036217	0.04093	0.012044	-0.018808	-0.023831	-0.023736	0.029459	-0.024567	-0.05401	-0.011211	-0.025617	0.014526	0
chr11	59030295	59041902	OR4D9	0.0188335	-0.007204	0.0280705	-0.032055	0.0015305	0.013149	-0.0377103	-0.0268885	0.0212695	0.0271613	0.0277135	-0.0164845	-0.001524	0.0476135	0.0172425	-0.0144815	-0.0471525	-0.09185	-0.0927285	-0.048574	-0.02038	0.02133	0.034845	-0.0714443	0.0791635	0
chr11	59041903	59058759	OR4D7P	-0.059699	0.054182	0.010427	-0.058317	-0.043711	-0.05443	-0.0349215	-0.014962	-0.070833	-0.004888	0.003302	-0.03325	-0.018931	0.007538	0.106671	-0.03722	-0.023687	-0.031915	-0.019162	0.008101	-0.006797	-0.0208005	-0.056659	-0.0158945	0.044646	0
chr11	59232569	59245230	OR10V1	0.0071975	-0.0497925	0.105593	-0.0084	0.0765855	0.037304	-0.029338	0.0698805	0.048342	0.014536	-0.003751	0.023921	0.013368	0.079522	0.0504065	0.0109915	-0.021468	-0.058369	-0.0141865	-0.034359	-0.0276015	-0.0265543	0.0593475	-0.00653925	0.0717895	0
chr11	59245231	59255517	OR10Y1P	-0.045391	-0.1751	-0.02932	-0.016984	-0.059152	0.057123	-0.011287	0.015862	-0.036495	-0.121263	0.039474	-0.044568	0.012574	-0.027122	0.074745	0.032008	0.111666	-0.020803	0.021917	0.019418	0.018318	-0.01233	0.07	0.103682	0.064405	0
chr11	59255518	59267227	OR10V3P	0.014503	0.107639	0.06603	-0.0194215	0.015279	0.024032	-0.0246598	-0.0149705	0.023901	-0.011325	-0.0171465	-0.030142	0.0017425	0.0421585	-0.005803	0.054499	-0.0045885	-0.0411495	-0.0418125	-0.015396	-0.022542	0.007755	0.0515605	-0.0245688	0.004216	0
chr11	59267228	59275623	OR10V2P	-0.139375	-0.165614	-0.039443	-0.024173	-0.023014	0.03798	-0.025338	0.002421	-0.035761	-0.052288	-0.027762	-0.051133	-0.007075	-0.11189	0.000993	-0.058813	0.021904	0.024185	0.039128	0.032174	0.031851	-0.098804	0.128709	0.076498	0.088483	0
chr11	67244507	67257531	OR7E145P	0.101372	0.116961	0.013566	0.030389	0.0668455	-0.003267	0.013577	0.0082385	-0.114192	0.0479995	0.03671	0.108269	0.055913	-0.015264	0.0924295	-0.0558635	-0.016529	-0.0545535	-0.097865	0.0224935	0.0243465	-0.020369	-0.145722	-0.137115	0.0665925	0
chr11	67257645	67270594	OR7E11P	-0.086512	-0.02268	-0.197643	-0.045942	-0.008919	-0.052828	-0.038008	-0.019342	-0.15916	-0.0204875	-0.048876	0.003055	-0.015082	0.097123	0.051877	-0.174449	-0.019924	-0.036207	0.12805	0.066383	0.036547	-0.030303	-0.017206	0.0827015	0.04077	0
chr11	67496283	67509304	OR7E1P	0.144723	0.06107	-0.0029855	-0.0252085	0.060441	-0.035834	-0.0218825	-0.0118145	-0.113689	0.0184582	0.0039915	0.0938285	0.0191995	0.0646275	0.006755	-0.0381455	-0.01302	-0.110285	0.008027	-0.0041315	-0.0329935	0.0161235	-0.168939	-0.135794	0.021973	0
chr11	70962089	70985107	OR7E87P	0.016335	0.0332555	-0.027543	-0.0418265	0.0178905	-0.0504735	-0.1027	-0.0232895	-0.054989	0.0120803	-0.0608815	0.0005515	-0.0200625	-0.11343	-0.0023865	-0.0988665	-0.066579	-0.136876	-0.087536	-0.0156585	-0.133221	-0.0214757	-0.0896295	-0.177175	0.013678	0
chr11	70988708	71011726	OR7E4P	0.126613	0.125914	-0.0736995	-0.025028	0.0153515	-0.128349	-0.0478227	-0.053017	-0.181834	0.0793255	-0.0340945	0.008965	0.0125825	-0.0117675	0.049317	-0.194005	-0.024687	-0.160774	-0.026426	0.075442	-0.012012	-0.0720045	-0.177182	-0.137859	0.0950215	0
chr11	71262102	71284592	OR7E128P	0.137552	0.145568	0.0010525	-0.0061255	0.045697	-0.093056	-0.0298045	-0.064258	-0.0901015	0.033648	-0.046335	0.0841005	0.0411685	0.016953	0.0178535	-0.114167	-0.0312245	-0.146827	0.023181	0.0448975	-0.047526	-0.00101	-0.194368	-0.0852072	-0.0139485	0
chr11	71284593	71294813	OR7E126P	0.0330915	0.0709235	-0.112763	-0.049115	-0.038909	-0.063776	-0.0846252	0.019957	-0.103548	0.0826947	-0.0642325	0.061032	0.0499245	0.075423	0.0931405	-0.099995	0.017685	-0.096464	0.0961675	0.0783065	0.0158425	-0.0134713	-0.042249	0.0423347	-0.0213955	0
chr11	72618009	72640561	OR8R1P	-0.402106	-0.52155	-0.132726	-0.0479875	-0.198966	0.0474955	-0.051101	-0.055245	-0.0825395	-0.305928	-0.0325405	-0.118386	-0.105516	-0.367634	-0.0246795	-0.0006395	0.0134595	0.0507675	0.151547	0.04846	0.158467	-0.216788	0.115098	0.239002	-0.177091	0
chr11	74457814	74470784	OR2AT2P	0.059798	-0.006731	-0.002232	0.034545	-0.012405	0.064202	0.0272885	0.031856	-0.054763	-0.00105	0.043094	0.009539	0.027678	-0.092198	0.085991	0.015575	0.0870369	0.054102	0.092269	0.049002	0.109566	-0.0688609	0.023003	0.0822605	0.072155	0
chr11	74475448	74488406	OR2AT4	-0.022758	-0.15691	-0.097319	-0.002397	-0.114694	-0.021872	-0.0565025	0.005554	-0.103875	-0.112202	-0.035074	-0.072421	-0.036595	-0.145294	0.051057	-0.067157	0.012836	0.034476	0.056602	-0.018626	0.046381	-0.15237	0.054541	0.084934	-0.05515	0
chr11	74517797	74530565	OR2AT1P	-0.222539	-0.22893	-0.121652	-0.021194	-0.114808	0.014021	-0.0694375	-0.0019885	-0.153562	-0.146255	-0.031001	-0.0795075	-0.0863415	-0.162242	0.0741395	-0.0808265	0.0130395	0.0391485	0.042193	0.0205665	0.113947	-0.104092	0.0779355	0.147009	0.005565	0
chr11	86219219	86232161	OR7E13P	0.032773	0.068202	0.061516	0.083071	0.012439	-0.002835	0.169823	-0.108867	-0.104572	0.026071	0.061311	0.122397	0.058772	0.090622	0.103195	-0.018606	0.356851	-0.004139	0.332611	0.244409	0.274004	0.0168555	-0.065954	0.235544	-0.09698	0
chr11	86243725	86256701	OR7E2P	-0.023065	-0.045106	-0.009156	-0.015839	0.004613	0.022569	-0.032964	-0.000967	-0.068836	-0.044414	0.024488	0.005631	0.006897	-0.025799	0.099001	-0.028714	0.066509	0.042312	0.041867	0.035709	0.080772	-0.0499745	0.060017	0.087439	0.072531	0
chr11	104568028	104580873	OR2AL1P	0.023277	0.0656655	0.07088	-0.0170505	0.001743	-0.01401	-0.00117125	0.0453915	0.103881	0.057138	0.043187	-0.0174725	-0.0180745	0.0135565	0.0069395	0.031824	0.01165	-0.019229	0.0055855	0.00510055	0.019824	0.0713375	0.0148729	0.00625875	0.0051295	0
chr11	123127502	123140436	OR6X1	-0.010077	0.019581	0.070069	-0.000685	0.04774	-0.03864	-0.0143695	0.003515	0.063507	-0.0005415	-0.017969	-0.04399	-0.012518	-0.038024	0.027218	0.000918	-0.006706	0.020186	-0.012859	-0.036342	-0.00688	0.0348545	0.006041	-0.0283055	0.03612	0
chr11	123179330	123192267	OR6M1	-0.021266	0.070098	0.111122	-0.03424	0.082008	-0.001709	0.019232	0.049377	0.126394	-0.0165285	0.0132505	0.001338	-0.022083	0.033039	0.015238	0.043341	0.00307	-0.024233	-0.01022	-0.003978	-0.013202	0.030143	0.002026	-0.037294	-0.046939	0
chr11	123214877	123227821	OR6M2P	0.0276574	0.047113	0.041843	-0.005202	-0.001977	-0.053342	0.000775	-0.001008	0.047247	0.0740895	0.012557	-0.000757	-0.015021	0.077695	0.012388	-0.025566	0.023844	-0.004516	-0.008568	-0.076256	-0.0486604	0.033205	-0.006577	-0.0501225	0.059707	0
chr11	123235600	123248441	OR6M3P	0.010671	0.020231	0.089032	-0.065512	0.088237	-0.010854	0.0177325	-0.040668	0.024381	0.0149295	-0.088545	-0.018416	-0.028849	-0.007031	0.019006	0.027105	0.022011	-0.065735	-0.003276	-0.023363	-0.08209	0.0497025	-0.032281	-0.061006	-0.020268	0
chr11	123262350	123285290	OR8D4	0.078568	0.057603	0.01486	-0.000696	0.011128	-0.007952	-0.0382615	-0.005331	0.059974	0.02226	9e-06	-0.024905	0.027596	0.012329	0.014284	0.003546	0.001963	-0.01863	-0.010936	-0.00762	-0.010032	-0.0006905	0.053469	0.0153955	0.076263	0
chr11	123295535	123317636	OR4D5	-0.003304	-0.072419	-0.07208	-0.030519	-0.102854	-0.036393	-0.0688373	-0.0773465	-0.0573835	-0.0736035	-0.0569115	-0.037338	-0.0360775	-0.0031755	0.02106	-0.124285	-0.014754	0.011765	-0.0616205	-0.0293725	-0.035263	-0.108162	0.028138	-0.00751675	0.0366655	0
chr11	123317637	123329755	OR6T1	0.026975	0.017625	0.112153	-0.028648	0.108093	-0.03711	0.054265	-0.000533	0.12416	0.0867465	-0.000762	0.011009	0.036415	0.049073	0.009504	0.083762	-0.010286	-0.018593	-0.016984	0.017175	0.013713	0.087151	0.061964	-0.0164005	-0.0050057	0
chr11	123350617	123363575	OR10S1	-0.0051105	-0.0512805	0.05974	-0.053643	0.0754805	-0.0177105	-0.0297857	-0.0163265	0.013234	0.0766165	-0.0174785	-0.014288	-0.032571	0.010229	0.0248335	0.014331	0.0346225	-0.0160205	-0.0081155	-0.0004465	-0.0452865	0.0282232	0.027248	-0.0213253	0.0834235	0
chr11	123365587	123378331	OR10G6	-0.0652145	0.06488	0.006559	-0.0365665	0.0250995	0.003059	-0.0348048	-0.0218335	-0.0065695	-0.0116825	-0.016689	-0.0575415	0.001598	0.0597755	0.0069075	-0.034838	-0.0075485	-0.0148085	-0.0447595	0.021438	0.0101265	-0.0286318	0.001663	-0.00474725	-0.0098225	0
chr11	123378332	123387246	OR10G5P	-0.0666935	0.018443	0.0293545	-0.0320445	-0.022395	-0.037838	0.0230195	0.0303805	0.059705	0.0708225	-0.0609975	-0.0144655	-0.057909	0.0336055	-0.062284	0.031939	0.031526	0.0477935	0.026365	-0.01646	0.024686	0.0299325	0.019714	-0.0262637	0.0024365	0
chr11	123387247	123393510	OR10G4	-0.112507	-0.033264	0.024714	-0.031384	-0.067099	-0.037004	-0.017259	0.030107	-0.111075	-0.034324	-0.054918	-0.040157	0.006057	-0.036709	0.044416	-0.023377	-0.015727	-0.015715	0.071084	0.001454	0.066039	0.0069065	0.021946	0.02314	-0.048944	0
chr11	123393511	123400810	OR10G9	-0.0300495	0.006668	0.0724355	-0.0522755	-0.010093	-0.0266005	0.021026	0.0165522	-0.047161	-0.0949908	-0.043396	0.0101245	-0.0096725	0.0302685	-0.0178485	-0.0205447	0.005281	-0.0447055	0.0751265	0.033458	-0.0033135	0.0563722	-0.0342725	0.0238033	-0.06768	0
chr11	123400811	123408472	OR10G8	0.0595035	-0.097172	0.026486	0.0498635	0.022038	-0.0170625	0.0102735	-0.0586595	-0.0358545	0.007688	-0.0414865	-0.00627	-0.0217285	-0.0513035	0.073028	-0.0383835	-0.0159535	-0.034788	0.0493995	0.036942	0.0649465	-0.015574	0.0437125	0.003223	0.02124	0
chr11	123410711	123422813	OR10G7	-0.050446	0.068271	0.018697	-0.003077	0.025013	-0.047775	-0.022564	-0.03621	0.036661	0.044148	-0.0247903	-0.013608	-0.04236	-0.001004	0.024295	0.020774	-0.030087	-0.029548	-0.02382	-0.038239	-0.027852	0.06312	0.044883	-0.028302	0.015833	0
chr11	123422814	123441643	OR10D5P	-0.0766405	-0.0646955	-0.014452	-0.01581	-0.0286005	0.0038125	0.0139328	0.007759	-0.0237625	-0.036413	-0.0098795	-0.0371405	-0.0166605	-0.042249	0.026308	-0.0434945	0.001258	-0.028967	0.0080315	-0.0250855	-0.025093	-0.003323	0.0596515	-0.0018985	-0.007519	0
chr11	123467517	123479212	OR10D4P	-0.035035	-0.012107	0.0051745	-0.023822	0.096156	-0.0255735	0.018173	-0.037672	0.040981	-0.0519935	-0.027906	-0.03243	0.011126	-0.038563	-0.053543	0.081422	-0.0269955	-0.030523	-0.011507	-0.0312135	-0.030838	-0.007659	0.05814	-0.0212577	-0.05555	0
chr11	123479213	123491891	OR10N1P	0.046457	0.153507	0.088082	-0.061225	0.052096	-0.036658	0.0011115	0.027382	0.139407	0.0616115	0.009674	-0.03639	-0.017702	0.070581	-0.006016	0.047973	-0.064917	-0.026583	-0.061406	-0.02286	-0.085329	0.130363	-0.054071	-0.097153	0.073307	0
chr11	123514339	123537270	OR10D1P	-0.008265	-0.018722	0.026772	-0.072141	-0.002375	-0.028673	-0.0482275	-0.032843	0.072559	-0.0862155	0.012911	-0.04162	-0.032533	-0.00994	-0.011557	0.070081	-0.013216	-0.045478	-0.043416	0.025967	-0.051321	0.050756	-0.002411	-0.0210155	0.031715	0
chr11	123541188	123564121	OR10D3P	0.028607	0.027923	0.049912	-0.038554	-0.005685	0.00642	-0.047839	0.024309	0.03824	0.0410405	0.040944	-0.034822	0.013822	-0.098907	0.047877	0.032143	-0.0201	-0.022826	-0.082467	-0.033681	-0.039291	0.035529	-0.006071	-0.0830485	0.031406	0
chr11	123564122	123585164	OR8F1P	-0.0545	0.066439	0.065703	-0.032065	0.012002	-0.025689	-0.016903	0.006188	0.021988	-0.074937	-0.032934	-0.02608	-0.012573	-0.000211	0.016353	-0.022945	-0.051396	-0.037434	-0.144826	-0.01823	-0.084018	-0.0128065	-0.028869	-0.130551	0.109062	0
chr11	123585165	123593111	OR8G3P	-0.001314	0.035681	0.086004	0.011334	0.047839	-0.010903	-0.0015045	0.008204	-0.01036	0.050335	-0.047762	-0.034338	-0.078958	0.045681	0.005904	-0.026201	-0.002328	-0.070958	0.037883	0.009127	-0.024249	0.032735	-0.02457	0.005199	-0.057308	0
chr11	123593112	123603592	OR8G2P	0.12654	0.076498	0.128207	0.0251825	0.058915	-0.017634	-0.0035875	0.010815	0.07397	0.048106	-0.0457305	-0.0152205	0.0372315	0.112026	-0.0090725	0.0553475	0.0074175	-0.062382	-0.0545505	-0.0265105	-0.0412195	0.0315955	-0.028138	-0.0420505	-0.0149825	0
chr11	123603593	123617215	OR8G7P	-0.011345	0.099969	0.0697935	-0.051394	-0.021865	-0.0630535	-0.00961375	-0.031262	0.0636	0.0381408	-0.01415	-0.0125	-0.0194685	0.166359	-0.0371265	0.065379	-0.0256899	-0.0289935	-0.113772	-0.025854	-0.072968	0.0678715	0.0083845	-0.0537825	-0.0111825	0
chr11	123617216	123628543	OR8G1	-0.017176	0.123139	0.020838	-0.006136	-0.018187	-0.039516	-0.021492	0.003683	0.047607	-0.0269885	-0.045986	-0.001752	-0.041467	0.05506	0.005938	0.013323	-0.002771	-0.009572	-0.094342	-0.064559	-0.066161	-0.004728	-0.066883	-0.0550005	0.046687	0
chr11	123628544	123642970	OR8G5	0.037286	0.131141	0.110573	3.2e-05	0.108691	-0.013321	0.0199455	0.015299	0.118271	0.084037	-0.005733	0.067365	-0.004874	0.146536	0.033179	0.080334	-0.000124	-0.023025	0.016232	0.025529	-0.033219	0.128941	-0.034102	-0.023873	0.030051	0
chr11	123682950	123692951	OR8D1	0.055392	0.061687	0.119992	0.036188	0.085901	0.027885	-0.0205165	0.063952	0.069248	0.059998	0.050112	0.020165	0.045425	0.055987	0.065727	0.106795	0.016867	0.055152	-0.002111	-0.023978	0.00436	0.0562775	0.02173	-0.003523	0.04772	0
chr11	123692952	123699173	OR8D2	0.130445	0.12362	0.105683	0.014613	0.069285	0.0431416	0.0274645	0.0451	0.07766	0.125219	0.007542	0.007441	0.008522	0.001184	0.140627	0.046117	0.07194	0.051107	0.042616	0.0099392	-0.023407	0.115734	-0.017633	0.016716	0.130211	0
chr11	123699174	123710893	OR8B7P	0.044409	0.027031	0.057832	-0.008184	-0.014252	0.003069	0.031253	-0.023323	0.073488	0.0436815	-0.052153	-0.021602	0.001874	0.000164	-0.017817	0.040878	-0.018105	-0.013861	0.005938	0.019271	0.006319	0.0187185	0.02627	0.020004	-0.020924	0
chr11	123711869	123724840	OR8B6P	0.010931	-0.0718595	-0.0022365	-0.024582	-0.0252085	0.021506	0.000453	-0.005749	0.0183695	-0.127189	-0.0134465	0.005045	0.0067015	-0.102513	0.001804	0.020762	0.037451	0.042891	0.0244425	0.02911	0.0222425	-0.0552458	0.004728	0.0264412	-0.035937	0
chr11	123730658	123739538	OR8B5P	0.050724	-0.0291235	-0.0437795	-0.0585775	-0.0157275	-0.0446965	-0.0313317	-0.0331965	0.003373	-0.0006035	-0.024924	-0.024051	-0.019017	-0.0525946	0.0745065	0.0452265	-0.0443205	0.038322	0.0198895	-0.0446905	-0.0302245	-0.00048865	0.013596	-0.0415922	-0.007664	0
chr11	123739539	123750258	OR8B1P	0.006271	0.073498	0.087903	-0.0117065	0.102182	0.031767	0.033359	0.0179605	0.0906253	0.0041965	0.043345	-0.0037155	0.0356855	0.069307	0.0316645	0.0732245	0.0015745	0.008482	0.0005175	0.0178985	-0.031151	0.0647508	0.0026765	-0.0191295	0.023913	0
chr11	123750259	123756743	OR8C1P	0.107403	0.172451	0.179376	0.0292635	0.166416	0.081488	0.0581115	0.021691	0.0114285	0.156584	0.0928465	0.027832	0.0838015	0.101306	0.157136	0.0229105	0.101051	0.0673585	0.084455	0.11466	0.089157	0.135328	0.115832	0.0708223	0.189438	0
chr11	123756744	123768449	OR8B2	0.0871475	0.0446695	-0.0079035	-0.011743	0.0267525	-0.01701	-0.00184475	0.0058325	0.02559	0.00757875	0.0231465	-0.0052635	0.059979	-0.0169015	0.05385	0.01531	-0.0237945	-0.059202	-0.041508	0.006301	-0.0181975	0.000252	-0.0767935	-0.0254617	0.0489185	0
chr11	123769520	123778189	OR8B3	0.0241125	0.0494895	0.0108798	0.019499	0.042611	0.0429505	0.0177611	0.040983	0.034992	-0.0256716	0.0175085	-0.0167295	-0.005945	0.0483925	-0.0217835	0.031339	0.020643	-0.035519	-0.0408505	0.0063625	0.006914	0.0246075	0.018689	-0.0334928	0.061824	0
chr11	123778190	123790207	OR8X1P	0.100355	0.134074	0.076175	-0.008059	0.033103	0.030346	-0.0419505	0.042628	-0.00246	0.036755	0.008932	-0.011254	-0.025535	0.03883	0.061308	0.037433	0.035693	-0.013117	-0.034009	0.017852	0.005806	0.0696265	0.018352	-0.0327295	0.022682	0
chr11	123797052	123809977	OR8B4	0.0938	0.065674	0.048988	-0.016266	-0.015679	0.021302	-0.010957	0.029372	-0.024514	-0.0310365	0.011748	0.012573	0.068744	0.038362	0.066159	0.064642	0.022789	0.0362	-0.013459	0.043548	0.028488	0.0389015	0.040097	0.041347	0.052351	0
chr11	123813260	123825930	OR8B8	0.078833	0.108328	0.103255	-0.000882	0.010296	0.04322	-0.020785	0.023501	0.034832	-0.016451	0.060898	-0.001814	0.012487	-0.079563	0.101278	0.032978	0.050733	0.035494	-0.024239	0.023305	0.06276	-0.028312	0.050002	0.0050265	0.009951	0
chr11	123825931	123838632	OR8A2P	0.029108	-0.068188	0.094999	-0.023296	0.00324	0.002739	0.0342905	-0.007349	0.054341	0.021988	0.008432	0.018877	-0.011936	-0.06385	-0.011285	0.098277	-0.046919	-0.011152	-0.013879	-0.05492	-0.007348	0.0439935	0.003295	-0.031218	-0.001714	0
chr11	123854107	123867034	OR8B9P	0.073715	0.01826	0.103046	0.042658	0.057647	0.051989	0.015402	0.097887	0.090568	0.0453075	0.044719	0.032258	0.02891	0.037382	0.052159	0.061053	0.04178	0.063525	-0.014104	-0.042287	-0.005581	0.0591855	0.014755	-0.020695	0.01515	0
chr11	123886713	123899529	OR8B10P	0.015906	-0.166868	-0.055056	0.008346	-0.027223	-0.00037	-0.055503	0.036695	-0.093962	-0.0666265	0.016624	-0.053345	0.047153	-0.140846	0.040136	-0.09079	0.010652	0.013677	0.048188	-0.031721	0.038899	-0.0592685	0.138535	0.034932	0.038544	0
chr11	123899530	123912460	OR8A3P	-0.0578791	-0.051961	0.0139975	0.02828	-0.0296285	0.0492705	0.0162893	0.0521808	0.024247	-0.103108	0.0079185	-0.0273365	-0.0215435	-0.0437765	-0.01553	0.057522	0.105077	0.0579448	0.0205684	0.0064395	0.0177445	-0.0701873	0.0592705	0.0580347	0.0112515	0
chr11	123912461	123931992	OR8B12	0.035413	-0.084569	0.01148	-0.007331	-0.059909	-0.003763	-0.0581695	0.016776	-0.013937	-0.0554695	0.017003	-0.021235	0.006048	-0.033852	0.009269	-0.042762	0.049962	0.015552	-0.024756	0.006927	0.032132	-0.0627159	0.050465	0.004475	-0.008688	0
chr11	123931993	123948152	OR8A1	-0.025009	-0.027393	0.035082	-0.011527	0.077332	-0.053754	-0.008502	0.004091	0.075077	-0.025314	-0.003847	-0.021235	-0.020613	0.042818	0.007263	0.013131	-0.036132	0.003178	0.009417	0.002156	0.01429	0.0324635	0.008479	0.003778	-0.021911	0
chr11	123956709	123979364	OR8Q1P	0.042575	0.080911	0.080623	0.014399	0.030152	-0.015414	0.001096	0.032118	0.12887	0.062141	-0.002122	0.016	0.02218	0.110213	-0.026661	0.069519	-0.011568	-0.050068	-0.025377	-0.017121	0.016089	0.0387355	-0.000814	-0.047784	0.018164	0
chr12	8456644	8469539	OR7E140P	0.136772	0.113642	0.0144025	0.025775	0.065222	0.0040705	-0.0605238	0.0268515	-0.06608	0.0632367	0.010456	0.11189	0.042004	0.122443	0.0414775	-0.023402	-0.0889765	0.0170145	-0.124212	0.065782	-0.109525	0.0490432	-0.080271	-0.113204	-0.012198	0
chr12	8469540	8479798	OR7E148P	-0.028878	-0.005757	-0.0802115	0.0707715	-0.0589655	0.0254327	0.0521483	0.0072535	-0.150886	0.0307222	0.035527	0.0663715	0.026688	0.024182	0.038344	0.047849	0.120949	0.0031575	0.194012	0.215643	0.17662	-0.00475913	0.0140935	0.154206	-0.028173	0
chr12	8479799	8492246	OR7E149P	0.134931	0.134464	-0.0198725	0.0586245	0.0513015	-0.056272	-0.072723	-0.022824	-0.0791015	0.0481585	-0.0190545	0.105839	0.0503415	0.107242	0.0818815	-0.087749	-0.210535	-0.0681075	-0.054773	-0.0640435	-0.185455	0.0168153	-0.023049	-0.189193	0.035546	0
chr12	45252624	45275355	OR7A19P	0.105404	0.10295	0.063693	0.087425	0.0592845	0.0318865	0.0448685	0.0827785	-0.007515	0.10079	0.055155	0.045431	-0.024293	0.0449155	0.03991	0.0019085	0.0527365	0.0197805	0.0315035	-0.0173445	0.076337	0.0352015	-0.0083195	0.017637	0.107504	0
chr12	46880393	46893342	OR10AD1	-0.151642	0.004735	-0.001188	-0.050633	0.0463305	-0.002577	-0.0484285	0.0695785	-0.0332985	-0.0258717	-0.0154405	-0.0082315	0.0048095	-0.103893	0.0687475	0.0163265	-0.027558	0.0552855	0.002911	0.0084685	0.080435	0.0379655	0.0848765	0.0349558	0.0184085	0
chr12	47033710	47046595	OR5BK1P	0.0008926	-0.00603	-0.028176	0.0179815	0.032856	0.0183975	-0.021488	0.105647	0.0105727	0.016821	0.00551	-0.0059505	0.0092525	-0.0311705	0.142871	-0.024975	-0.0284	0.0185832	0.0128109	-0.0151175	0.009315	-0.021991	0.0444643	0.0123193	0.06903	0
chr12	47063402	47073167	OR5BT1P	0.071093	-0.04592	0.0798725	-0.014934	0.108788	0.023659	-0.0107695	0.0762755	0.041744	0.0730178	0.011187	0.024753	0.061538	0.127349	0.056865	0.020861	-0.010751	0.0259935	-0.065477	-0.0089725	-0.020996	0.0504483	0.078973	-0.0288233	0.0590125	0
chr12	47073168	47085436	OR5BJ1P	-0.006457	0.044218	0.0575265	0.0213505	0.135371	0.0050365	-0.0061515	0.129798	0.0138295	0.114055	-0.0110995	0.0044805	0.0419545	0.00752	0.159602	0.040071	0.041553	0.093876	0.0262475	0.05314	0.013474	0.0141075	0.054971	0.0251658	0.049917	0
chr12	47120084	47132997	OR8T1P	0.033908	0.027331	0.104367	-0.040312	0.013381	0.00747	-0.024361	0.115136	0.041695	0.046268	-0.006049	-0.00842	0.025051	0.007902	0.153691	0.036945	-0.015299	0.005324	0.028465	-0.009123	-0.023992	0.026233	0.034527	-0.025619	0.042011	0
chr12	47185683	47208617	OR8S1	-0.072529	0.034265	0.035735	-0.051237	0.069801	-0.023289	-0.042759	0.087043	0.01372	0.0214012	0.027229	0.0116	0.021532	0.033907	0.067218	0.011288	0.006199	-0.035862	0.01026	0.015099	-0.053424	0.021279	0.03059	0.0105785	0.070525	0
chr12	47219933	47242864	OR5BS1P	-5.5e-05	-0.103127	-0.0596365	-3.05e-05	-0.0726765	0.009062	-0.027624	0.0491445	-0.0577525	-0.0131212	0.008336	-0.026329	0.0131665	0.0282183	0.048003	-0.05425	-0.009249	0.0276165	0.0399865	-0.001968	0.082554	-0.093917	0.0659665	0.0606032	0.017457	0
chr12	47287891	47310862	OR11M1P	-0.063975	-0.144791	-0.103208	-0.026192	-0.060499	-0.034231	-0.0766545	0.058632	-0.145629	-0.072696	-0.052977	-0.085888	-0.018932	-0.064026	0.024616	-0.115676	-0.03349	-0.022017	0.003912	-0.037439	0.027457	-0.118757	0.053892	0.0043405	-0.014985	0
chr12	50767370	50790314	OR7E47P	0.0794315	0.0368505	-0.083624	0.041681	0.0188	-0.029645	0.0877225	-0.02205	-0.169661	0.009994	-0.0251135	0.0961145	-0.010187	0.0329765	0.0301295	-0.139568	0.205707	-0.0346465	0.303104	0.199117	0.176454	-0.008268	-0.084545	0.172053	-0.0233165	0
chr12	53775585	53798521	OR9K1P	0.028204	0.063033	0.071466	-0.070594	0.070191	-0.011491	0.0022525	0.042123	0.070887	0.082188	-0.039184	-0.013434	-0.037695	0.096126	-0.0364	0.042179	-0.04421	-0.076195	-0.061699	-0.023482	-0.045313	0.092502	-0.05069	-0.0472185	-0.014304	0
chr12	53798522	53812824	OR9K2	0.041002	0.130161	0.071137	-0.031157	0.0597	-0.006873	-0.001266	0.049769	0.07212	0.0722035	-0.019886	-0.012566	0.010771	0.093801	0.024932	0.039217	-0.034321	-0.031593	-0.070168	-0.0487	-0.018787	0.0714305	-0.012945	-0.04454	0.042177	0
chr12	53818899	53841851	OR9R1P	0.015815	0.090658	0.104302	-0.034563	0.084018	0.007442	0.017477	0.0656548	0.135151	0.0949855	-0.046153	0.032854	-0.015796	0.158258	-0.052392	0.075439	-0.048486	-0.060109	-0.0274	-0.01436	-0.025035	0.0982235	-0.009547	0.0029485	0.008292	0
chr12	53871913	53887971	OR10U1P	0.007885	0.022665	0.028112	-0.041937	0.08455	-0.021612	0.005116	0.044278	0.061988	0.073707	0.009091	-0.065886	0.005663	0.119263	0.012941	0.012901	-0.035979	-0.030345	-0.013164	-0.026742	-0.024168	0.0421115	-0.011698	-0.0431401	-0.009895	0
chr12	53887972	53904023	OR10A7	0.0564685	0.048726	0.12423	-0.050051	0.110078	-0.073183	0.0103562	0.0836385	0.12559	0.123872	-0.041607	0.0167495	-0.047396	0.175436	-0.005495	0.0731715	-0.055009	-0.09664	-0.0672785	-0.0519695	-0.099035	0.109919	-0.05843	-0.108725	-0.004933	0
chr12	53907340	53930273	OR6C74	0.060679	0.057121	0.138357	-0.033791	0.15598	-0.005649	0.0252935	0.073555	0.099655	0.136762	0.004174	0.037594	-0.00633	0.149211	0.00379	0.077877	0.011029	-0.008126	-0.036629	-0.00452	-0.0345785	0.0871905	-0.004244	-0.063712	0.081796	0
chr12	53930274	53945484	OR6C69P	0.078195	0.086599	0.08522	-0.071348	0.093629	-0.006742	0.0125945	0.030638	0.103733	0.116039	0.032804	-0.029335	0.00064	0.054	-0.032018	0.045744	-0.057597	-0.035099	-0.045183	-0.070517	-0.02666	0.0951358	-0.007064	-0.0695961	0.006192	0
chr12	53945485	53966734	OR6C72P	0.05092	0.101447	0.047887	0.0011739	0.087813	0.026914	0.0307575	0.027864	0.09953	0.100908	-0.022681	0.026173	-0.02483	0.09355	-0.020207	0.054283	0.001414	-0.062294	0.013611	-0.031669	0.0037537	0.0817655	-0.010025	-0.0004965	0.025021	0
chr12	53971887	53983584	OR6C6	0.076914	0.122854	0.147386	-5.4e-05	0.055515	-0.030058	0.014571	0.040472	0.070579	0.0699065	-0.012495	-0.022964	-0.047107	0.129227	0.015633	0.080535	-0.026578	0.00776	-0.00328	-0.002314	-0.020791	0.084007	-0.069736	-0.032684	-0.000713	0
chr12	53983585	53994117	OR6C5P	0.106051	0.13404	0.154952	-0.0210088	0.145561	-0.002043	-0.0277455	0.016611	0.256281	0.118219	-0.038521	-0.019507	0.016805	0.182339	-0.0015915	0.100415	-0.078253	-0.013641	0.0236827	-0.067082	-0.0076865	0.115859	-0.0087615	-0.0467867	0.109441	0
chr12	53994118	54003283	OR6C1	0.040635	0.12621	0.0982455	-0.033163	0.103928	-0.026927	0.00577975	0.023378	0.126786	0.109292	0.031901	0.003135	-0.0391728	0.126026	-0.00153725	0.115466	0.003782	-0.0468925	0.004511	-0.0265216	0.0129945	0.159681	-0.0698615	-0.0208797	-0.0180945	0
chr12	54003284	54014388	OR6C3	0.039769	0.167882	0.109807	-0.047891	0.112753	-0.0565375	0.0287903	0.0546385	0.120395	0.091255	0.00523255	0.0345885	-0.00566105	0.114343	0.0287352	0.0546195	-0.0283045	-0.0518015	-0.009864	-0.068755	-0.0634415	0.119171	-0.0632415	-0.0697783	0.005142	0
chr12	54014389	54025826	OR6C7P	0.022667	0.110539	0.106521	-0.043958	0.068206	-0.050332	0.0372295	0.002127	0.122481	0.063051	0.006517	0.036982	-0.050396	0.130918	-0.0979511	0.033626	-0.002231	-0.0498	0.034075	-0.047937	-0.051766	0.114934	-0.061771	-0.0032155	-0.030335	0
chr12	54025827	54048097	OR6C75	-0.0114889	0.136982	0.079723	-0.047706	0.0763556	-0.02856	-0.0295518	0.0189025	0.0824216	0.0925177	-0.0250265	-0.017264	-0.0295888	0.109251	0.0248385	0.001533	-0.084059	-0.075674	-0.082286	-0.0256103	-0.083548	0.046119	-0.00273615	-0.0921159	0.044292	0
chr12	54048497	54063141	OR6C71P	0.059648	0.141028	0.157283	-0.043116	0.098999	-0.0247105	0.0579828	0.0574995	0.207202	0.18966	0.0237435	0.0642152	-0.0448583	0.225744	0.0211195	0.0954306	-0.0410375	-0.0600817	-0.0070515	-0.0017705	-0.0341445	0.205831	-0.066334	-0.0088665	0.009145	0
chr12	54063142	54070580	OR6C66P	-0.088584	0.0713388	-0.0523102	-0.0698721	-0.0322457	0.0175675	-0.055776	0.162619	0.038753	-0.0237462	0.0182485	-0.105265	-0.0640479	0.0369325	-0.032482	-0.0146035	0.0568915	-0.0867906	-0.148184	-0.065975	-0.081436	-0.0439363	0.0100075	-0.0748107	0.0809805	0
chr12	54070581	54077867	OR6C73P	0.029864	0.110483	0.10132	0.010201	0.122408	0.008047	0.0303305	0.018686	0.12031	0.205106	-0.049409	-0.001753	0.032158	0.215259	0.014801	0.08019	0.013295	-0.0306855	0.0118035	-0.0440726	-0.049804	0.150586	-0.0215941	0.0113555	0.037583	0
chr12	54077868	54083515	OR6C65	0.0617705	0.1813	0.052268	-0.0454035	0.0753855	-0.0554655	0.0338313	0.0117015	0.000832	0.142836	-0.018157	0.022254	0.0094015	0.19723	-0.081956	-0.001132	-0.0264785	-0.139821	-0.0415568	0.025944	-0.0375279	0.0912768	-0.0415618	0.00833625	0.006482	0
chr12	54086306	54109240	OR6C76	0.00249	0.125929	0.11914	-0.011733	0.078546	0.048441	0.0364825	0.012906	0.130879	0.0938175	0.027995	0.0379258	-0.0413079	0.215211	-0.0164712	0.085736	-0.007625	-0.036173	0.004701	-0.028189	-0.00597	0.161635	-0.017052	0.018249	0.0321531	0
chr12	54112266	54135200	OR6C2	0.085993	0.128639	0.079962	-0.033885	0.081477	-0.020049	0.022732	0.037309	0.108859	0.089817	-0.023974	0.01939	-0.042537	0.107021	0.007899	0.032562	-0.049084	-0.037874	-0.029257	-0.018717	-0.054735	0.0737085	-0.04334	-0.062467	0.040199	0
chr12	54147255	54161301	OR6C70	0.07128	0.242612	0.204191	0.035946	0.185907	0.017776	0.0940665	0.0542924	0.206773	0.231754	0.025948	0.0907804	0.0034	0.236319	0.0385027	0.180794	-0.0584471	0.008712	0.002569	-0.053304	-0.032214	0.203359	-0.054244	-0.0289281	0.046835	0
chr12	54161302	54175364	OR6C68	0.061433	0.171923	0.127367	-0.0138345	0.117539	-0.0456495	0.034215	0.046332	0.154216	0.126767	0.041537	0.054447	0.0148825	0.235394	0.0477005	0.0962045	-0.05592	-0.028481	-0.0506105	-0.0504265	-0.035205	0.105274	-0.0020354	-0.0673225	-0.027844	0
chr12	54182645	54205522	OR6C64P	0.000911	0.0056045	0.041894	-0.0208225	0.104732	0.009181	0.005468	0.0779275	0.0325985	-0.0728825	-0.0044455	0.011456	-0.0280115	-0.0073425	-0.016794	0.020501	-0.0083255	-0.0286115	-0.0652445	-0.0562335	0.0187895	-0.00148225	-0.0098335	-0.0469575	-0.019702	0
chr12	54211279	54234204	OR6C4	0.019374	0.070022	0.031795	0.02201	0.03927	0.023208	-0.0217455	0.101098	0.045674	0.0272815	-0.007218	0.01573	0.061593	0.110455	-0.02281	0.016748	0.019495	-0.006831	0.001479	0.001087	0.007133	0.039121	0.003262	0.010627	0.052137	0
chr12	54234467	54257392	OR2AP1	0.014398	0.072755	0.073688	-0.011741	0.057512	0.006111	0.003937	0.140097	0.10887	0.0389445	0.022707	0.016623	0.017007	0.004355	0.054475	0.049363	-0.039117	-0.014106	-0.048972	-0.04154	-0.024236	0.036633	-0.047739	-0.0647735	0.007997	0
chr12	54271675	54294605	OR6U2P	0.0967805	-0.0362465	-0.054077	0.0220505	0.018714	0.0728815	-0.0362497	0.065102	-0.051511	0.0395358	0.0366415	-0.018636	0.0587655	0.0223255	0.0716615	-0.037094	0.046244	0.0259755	-0.0028395	0.0176265	0.053014	-0.0415415	0.10731	0.0754077	0.12613	0
chr12	54296944	54319881	OR10P1	-0.258734	-0.335166	-0.116117	-0.05658	-0.150752	0.028849	-0.065202	0.078442	-0.127277	-0.148312	0.002537	-0.116557	-0.017169	-0.211921	0.043751	-0.045152	0.072171	0.066133	0.109249	-0.015827	0.112804	-0.170455	0.077732	0.147826	-0.058777	0
chr12	54324247	54336714	OR10AE3P	-0.276651	-0.210263	-0.223084	-0.0017005	-0.245099	-0.012815	-0.0878255	0.031656	-0.140043	-0.168419	-0.0595975	-0.0710475	-0.0916535	-0.116155	0.016915	-0.126006	-0.0014755	-0.0170035	0.0501645	-0.039965	0.0155	-0.161358	0.106589	0.0814035	-0.101621	0
chr13	40894807	40910707	OR7E36P	0.113764	0.097111	-0.030152	0.0126195	0.012533	-0.099504	-0.0229778	-0.0408425	-0.0859295	0.0180622	-0.064444	0.07755	0.011236	0.0383015	0.0056355	-0.16577	-0.069547	-0.127101	-0.0122715	0.0240495	-0.0197815	-0.0099685	-0.104716	-0.21007	0.013892	0
chr13	40910708	40913901	OR7E155P	0.102309	0.104798	0.0246845	0.0606435	0.052456	-0.0191455	0.0137615	0.0200195	-0.0322705	0.038809	0.02538	0.131815	0.034794	0.0690585	0.0468155	-0.0791305	0.0667655	-0.0409415	0.0837435	0.151549	0.0757245	0.0274728	-0.0663125	0.0026835	-0.000917	0
chr13	40913902	40925799	OR7E37P	0.114392	0.157545	-0.07039	0.0525455	-0.0090555	0	-0.034704	0.028349	-0.137046	0.100203	-0.008034	0.016889	0.00402	0.039762	0.043141	-0.085482	-0.058672	-0.0007575	-0.0260175	0.03947	-0.074674	0.0239028	-0.0653765	-0.16451	0.125748	0
chr13	45912672	45935344	OR7E101P	0.163095	0.007049	-0.084164	-0.001065	0.031747	-0.020153	-0.0220615	0.071272	-0.015865	-0.0164985	-0.052138	-0.006504	0.048869	0.113647	-0.004936	-0.073879	-0.075493	-0.072986	-0.113972	-0.076764	-0.067758	0.0132245	-0.060587	-0.17098	-0.051936	0
chr13	63194449	63216994	OR7E156P	0.0623895	0.150346	0.091588	0.021955	0.082593	-0.014492	0.0347297	-0.0369515	0.117292	0.053429	-0.039391	0.0378935	-0.0233465	0.155828	0.002918	0.070134	-0.031162	-0.0220395	-0.03686	-0.0363945	-0.064391	0.150286	-0.004459	-0.064586	-0.008003	0
chr13	63307063	63319807	OR7E104P	0.126196	0.162894	0.029072	0.02774	-0.027496	0.009812	0.041957	0.038335	-0.201067	0.08961	0.018583	0.084198	0.078332	0.051353	0.103777	-0.064128	0.072564	-0.05006	0.047495	0.038442	0.047544	-0.0077595	-0.147047	-0.043909	-0.00905	0
chr13	67354378	67376655	OR7E111P	0.0904785	0.079491	-0.0622475	0.002447	-0.012677	-0.0552225	0.0139095	-0.0479939	-0.107031	0.0374382	-0.0361335	0.0102785	0.0054795	0.112113	0.001152	-0.112104	0.0203175	-0.046609	0.0689425	0.077722	0.049527	-0.0209338	-0.112237	-0.001717	0.0419345	0
chr13	67376656	67386081	OR7E33P	0.0836935	0.124312	-0.078354	0.0219075	0.01726	-0.074017	0.0505212	0.0100415	-0.104599	0.103772	-0.025555	0.069067	0.003601	0.0685055	0.0655005	-0.143354	0.0065675	-0.03348	0.0865855	0.120712	0.0774405	0.0112727	-0.075025	-0.0276398	0.0551515	0
chr14	18427595	18450571	OR11H12	0.463324	0.208065	-0.277256	0.278438	-0.115717	0.165549	-0.111363	-0.186339	-0.014773	0.0643325	0.093869	-0.065424	-0.12758	0.053132	-0.307469	-0.207624	-0.393057	-0.030462	-0.332005	-0.4499	-0.476061	-0.012916	-0.242932	-0.348541	0.031169	0
chr14	18874454	18887382	OR11H13P	0.474329	0.295227	-0.291334	0.28565	-0.082371	0.148419	-0.068161	-0.163767	-0.004897	0.045218	0.154789	-0.064187	-0.141413	-0.015933	-0.279384	-0.199315	-0.38382	0.027967	-0.264727	-0.401541	-0.428851	0.075828	-0.276598	-0.30085	0.067776	0
chr14	19248939	19261882	OR11H2	0.473283	0.242764	-0.298918	0.244398	-0.130527	0.172273	-0.133199	-0.192173	-0.016789	0.0536375	0.11036	-0.099823	-0.135421	0.032873	-0.359274	-0.231441	-0.415884	-0.00329	-0.323372	-0.437863	-0.46089	0.0190995	-0.265936	-0.356056	-0.017443	0
chr14	19265428	19278859	OR11K2P	-0.015509	0.014454	-0.400566	-0.0139645	-0.256902	-0.0607345	-0.0499768	-0.325759	-0.276048	0.245718	-0.004907	-0.101555	-0.196856	-0.277256	-0.519209	-0.223554	-0.541697	0.133616	-0.406674	-0.483793	-0.520072	-0.257615	-0.160066	-0.129645	0.0153005	0
chr14	19278860	19288292	OR4Q3	0.0784085	0.0617838	-0.423746	0.044675	-0.376028	-0.0087525	-0.0246495	-0.13154	-0.30025	0.213697	-0.049829	-0.146823	-0.17232	-0.205663	-0.396473	-0.23192	-0.48118	0.142118	-0.238713	-0.466477	-0.423869	-0.300294	-0.182473	-0.120817	0.078211	0
chr14	19288293	19300783	OR4H12P	-0.0710655	-0.123787	-0.50668	-0.024515	-0.353015	0.025582	-0.102501	-0.221471	-0.368273	0.108775	-0.0628295	-0.242073	-0.165916	-0.225614	-0.415225	-0.292646	-0.562668	0.109617	-0.453188	-0.454632	-0.409927	-0.275454	-0.210568	-0.137823	-0.010771	0
chr14	19300784	19321259	OR4M1	-0.070727	0.011062	-0.490078	-0.026956	-0.337374	-0.04814	-0.0852685	-0.328138	-0.390863	0.201519	-0.050961	-0.155798	-0.239448	-0.247614	-0.459188	-0.322866	-0.548168	0.111582	-0.370293	-0.505246	-0.566275	-0.316896	-0.209376	-0.223735	0.018629	0
chr14	19321260	19337283	OR4N1P	0.104002	0.008174	-0.293697	0.156769	-0.253495	0.228455	-0.031845	-0.121132	-0.289643	0.100326	-0.044554	-0.218891	0.010204	-0.200477	-0.345491	-0.176273	-0.234816	0.207705	-0.183414	-0.337414	-0.344397	-0.234559	-0.055039	-0.0302585	-0.026099	0
chr14	19345449	19368367	OR4N2	-0.030674	-0.070343	-0.340832	0.085391	-0.2532	0.043478	-0.0388975	-0.186397	-0.285429	0.247729	-0.0639917	-0.128689	-0.16302	-0.225774	-0.422379	-0.218974	-0.425918	0.180146	-0.305858	-0.46278	-0.471237	-0.309134	-0.144947	-0.119928	0.094926	0
chr14	19368368	19388304	OR4K6P	0.225407	0.138959	-0.114924	0.120246	-0.079647	0.171174	-0.0098885	0.013021	-0.090632	0.0568	-0.188103	-0.14278	-0.001445	-0.045243	-0.139688	-0.163259	-0.182151	0.042777	-0.1138	-0.164623	-0.228125	-0.062258	-0.097482	-0.120941	0.036777	0
chr14	19394268	19410704	OR4K3P	0.082498	0.071754	-0.121532	0.160835	-0.151776	0.315622	0.015876	0.082068	-0.107227	0.043157	-0.231037	-0.166425	0.008816	-0.120714	-0.218338	-0.109328	-0.181456	0.125995	-0.036277	-0.220991	-0.203992	-0.172886	-0.035112	-0.100865	0.009786	0
chr14	19410705	19417207	OR4K2	0.061562	0.097041	-0.089418	0.15325	-0.170759	0.264242	-0.004518	0.027327	-0.110101	0.129425	-0.223625	-0.210364	-0.010336	-0.096481	-0.284115	-0.119992	-0.19927	0.052154	-0.104871	-0.286688	-0.248675	-0.0489525	-0.043087	-0.0990595	0.007812	0
chr14	19417208	19446633	OR4K4P	0.163026	0.128309	-0.15546	0.153269	-0.161442	0.213417	-0.0605953	-0.0078195	-0.117452	0.0920095	-0.269939	-0.243325	0.0075185	-0.137064	-0.210103	-0.164591	-0.242697	0.0358365	-0.0964845	-0.314962	-0.261242	-0.144275	-0.0242985	-0.0902753	0.0065165	0
chr14	19446634	19461573	OR4K5	0.170259	0.126132	-0.182789	0.173359	-0.179117	0.265671	-0.044766	0.066651	-0.111539	0.083807	-0.283855	-0.271459	-0.024339	-0.207293	-0.2061	-0.18198	-0.285624	0.072502	-0.144117	-0.299809	-0.292134	-0.103603	-0.054411	-0.109058	0.079018	0
chr14	19461574	19476597	OR4K1	0.093559	0.177961	-0.146034	0.118268	-0.09681	0.295682	-0.011354	0.0081951	-0.04351	0.131663	-0.276097	-0.161473	-0.023212	-0.017871	-0.252283	-0.112984	-0.254323	0.04285	-0.083923	-0.216504	-0.282055	-0.077537	-0.050898	-0.0979555	-0.014041	0
chr14	19476598	19497552	OR4K16P	0.141364	0.100852	-0.028983	0.050461	-0.029216	0.0941815	-0.0017575	0.030049	-0.026849	0.042168	-0.092136	-0.118361	-0.006086	-0.110243	-0.106069	-0.034447	-0.136682	-0.017092	-0.076623	-0.154105	-0.166266	-0.0106925	-0.067939	-0.114077	-0.0246231	0
chr14	19497553	19516561	OR4K15	0.153663	0.218934	-0.021937	-0.003781	0.044051	-0.0638078	-0.0179095	0.076589	-0.024086	0.078734	-0.064583	-0.018332	-0.019028	0.12165	-0.012572	-0.080336	-0.05945	-0.09556	-0.027633	-0.007779	-0.0446	0.0444285	-0.11569	-0.098854	-0.001901	0
chr14	19520163	19543092	OR4Q2P	-0.011675	0.059402	0.0907474	-0.00064	0.0344355	-0.019865	-0.0175828	0.02348	0.0729142	0.0241108	-0.0181316	-0.0159095	-0.034232	0.087991	-0.021625	0.075921	-0.074764	-0.050146	-0.03624	-0.011081	-0.01655	0.0886145	-0.036987	-0.0573355	-0.011321	0
chr14	19550264	19569845	OR4K14	0.0002705	0.0764065	0.0776155	-0.0438335	0.0464515	-0.013457	0.0365875	0.0434265	0.0802235	0.0809697	-0.01825	0.0340785	-0.04073	0.035633	-0.0304545	0.0582165	-0.0101865	-0.017287	0.0017315	-0.0107075	-0.0191945	0.0844135	-0.010994	-0.0154606	-0.0308525	0
chr14	19569846	19577335	OR4K13	0.050981	0.104536	0.0936335	0.0241405	0.0104915	0.0492305	0.0306545	0.111589	0.076137	0.078747	0.0180615	0.013342	-0.033104	0.0162025	0.0549085	0.0553254	-0.0176595	-0.0387945	0.040758	-0.0200145	-0.004036	0.0491253	-0.012971	-0.0328975	0.0135745	0
chr14	19577336	19584853	OR4U1P	0.09726	0.240447	0.103648	-0.010771	0.085479	-0.007098	0.0386415	0.069879	0.040739	0.090371	-0.043023	-0.005715	0.030551	0.12111	0.061295	0.003815	0.030466	0.009081	-0.071548	-0.042425	-0.031871	0.0282915	-0.003704	-0.0408335	0.105842	0
chr14	19584854	19600979	OR4L1	0.054432	0.125415	0.136888	-0.041047	0.092829	-0.0197614	0.019026	0.041966	0.150279	0.113723	0.15445	0.0490155	-0.083618	0.171222	-0.0435535	0.093283	-0.0407025	-0.0513645	-0.022622	-0.0424819	-0.0707515	0.130097	-0.003504	-0.050068	0.0095645	0
chr14	19611355	19634274	OR4T1P	0.060377	0.123741	0.099228	-0.028295	0.110254	-0.035122	0.0097325	0.0351	0.126062	0.136177	-0.002451	0.057538	0.036889	0.206692	0.052454	0.0901195	-0.04497	-0.096302	-0.009292	-0.004648	-0.059353	0.126466	-0.053924	-0.0821541	0.030785	0
chr14	19635500	19658434	OR4K17	0.011335	-0.03412	-0.016236	-0.062682	-0.029801	0.010621	0.008031	0.02849	0.002945	-0.0005665	-0.041857	-0.044619	-0.032793	0.011334	-0.0500607	-0.00181	0.0176	-0.024585	-0.072363	-0.001642	-0.001301	-0.0011375	-0.017609	-0.041747	-0.053406	0
chr14	19661736	19684658	OR4N5	0.078519	0.143061	0.093883	0.013415	0.061909	0.02268	0.0455	0.071526	0.050384	0.134326	-0.001072	0.002088	-0.000285	0.096705	0.0641635	0.051101	0.005257	0.014768	-0.02558	0.007063	-0.023295	0.074738	0.020634	0.0494287	0.040281	0
chr14	19697228	19720050	OR11G1P	-0.0671555	-0.002665	-0.077486	-0.016434	-0.104306	-0.0204885	-0.0317747	0.047614	-0.101071	0.0138493	-0.020522	-0.018529	-0.0342375	-0.0038375	-0.007019	-0.100722	0.0084875	0.026729	0.0123555	0.000305	0.0216834	-0.0389665	-0.00773	-0.0152718	-0.0181345	0
chr14	19720051	19728866	OR11P1P	-0.015801	0.0830915	0.0821805	-0.10107	0.056509	-0.0899315	0.00134775	0.04856	0.137122	0.0339715	-0.027069	0.0078155	-0.0826905	0.157315	-0.0806775	0.036552	-0.141739	-0.065666	-0.126163	-0.0570405	-0.063121	0.0697288	-0.061567	-0.145632	-0.0338455	0
chr14	19728867	19738193	OR11G2	0.035771	0.005323	0.01001	-0.008039	0.004073	-0.045917	-0.113628	0.014022	-0.044483	0.0617845	-0.040134	-0.059985	-0.023506	-0.052744	0.164642	-0.006688	-0.076906	-0.09238	-0.058945	0.026939	-0.078652	0.0475905	0.018276	-0.0763105	0.044739	0
chr14	19738194	19750193	OR11H5P	0.0189935	0.149239	0.0806045	0.0071085	0.088911	-0.0042665	0.00502575	0.082521	0.095428	0.109393	-0.0080955	-0.003544	0.0474975	0.100778	0.0788015	0.056441	0.003337	0.027695	-0.02152	-0.0099245	-0.0203845	0.0791987	-0.051305	-0.031358	0.0598745	0
chr14	19750194	19763483	OR11H6	-0.016335	0.103362	0.018534	-0.028642	0.056171	-0.051074	-0.0397275	0.066696	0.034558	0.0992325	-0.055773	-0.019708	0.035143	0.086808	-0.001206	0.006449	-0.0360743	-0.054342	0.048941	-0.043837	-0.066667	0.0105874	-0.000764	-0.0369735	0.038348	0
chr14	19763484	19770341	OR11H7P	-0.0772224	0.0305415	0.0317275	-0.006416	-0.010318	0.050113	0.0003245	0.076741	0.040177	0.074675	-0.008377	-0.0202635	-0.009951	-0.163267	-0.03517	0.0444075	-0.0052495	0.0406105	0.0554345	-0.0365195	-0.0097925	0.012507	0.0031175	0.001517	-0.0505825	0
chr14	19770342	19783762	OR11H4	0.008953	0.141285	0.047524	-0.04392	0.0953535	-0.041333	-0.063158	0.0804965	0.0553035	0.133638	-0.0146215	-0.03101	0.0174995	0.091408	0.128819	0.018335	-0.0528783	-0.024827	-0.0660725	-0.0211125	-0.0850031	0.0576173	-0.031878	-0.153346	0.0935265	0
chr14	20176699	20189690	OR6S1	-0.133608	-0.063121	-0.013006	-0.058874	-0.065549	-0.042837	-0.057735	0.030565	-0.049367	-0.007371	-0.044055	-0.039761	-0.064457	-0.047273	-0.041144	-0.018521	-0.011807	-0.074167	-0.014825	-0.001273	-0.027372	-0.0489885	0.018452	-0.006856	-0.005266	0
chr14	20690940	20703871	OR5AU1	-0.087046	-0.027465	-0.059157	0.015856	0.006567	-0.015161	-0.028641	0.070728	-0.07057	-0.043278	-0.039859	-0.015281	0.002108	0.07842	0.087686	-0.039455	0.018245	0.046825	0.097272	0.039245	0.080069	0.006448	0.009148	0.0742645	0.111804	0
chr14	21105778	21118715	OR10G3	-0.003791	-0.077715	0.011557	-0.010234	-0.006038	0.03246	-0.010961	0.103394	-0.001817	0.0053205	0.01035	-0.004012	-0.00643	0.014242	0.036118	0.006158	0.004904	-0.004614	0.026801	0.003005	0.011293	-0.0171235	0.037225	-0.0068625	0.084056	0
chr14	21137876	21150816	OR10G1P	0.004357	0.012039	-0.026753	-0.00929	0.008403	0.0148448	0.0007945	0.085988	-0.064241	0.0231245	-0.005625	-0.007308	-0.00345	-0.022924	0.056244	-0.022095	0.007311	0.012882	0.06064	-0.031858	0.003725	-0.02952	0.006907	0.004548	0.015811	0
chr14	21169910	21182838	OR10G2	-0.001078	0.097626	0.034683	-0.017813	0.053592	0.019404	-0.0184145	0.108098	-0.023493	0.060461	0.012004	0.017155	0.071921	0.061012	0.135211	0.019165	0.02016	0.01302	0.046589	-0.029618	0.010984	0.03488	0.026099	0.026197	0.095474	0
chr14	21183138	21206059	OR4E2	0.0032145	-0.008963	-0.00208	-0.0116965	-0.0123705	-0.016433	-0.0372873	0.0897615	-0.004104	-0.054849	-0.0321705	-0.0352975	-0.0424515	-0.048327	0.0207205	-0.055311	-0.019316	-0.0310035	-0.01868	-0.0274625	-0.0285895	0.0536428	0.02237	-0.008327	-0.0347725	0
chr14	21206060	21218990	OR4E1P	-0.0311173	-0.087721	-0.023963	-0.0797315	0.0035685	-0.0589115	-0.050799	0.066123	0.012891	-0.0072485	-0.024715	-0.050316	0.0028405	-0.0027975	-0.0172825	-0.034217	0.017383	-0.0446585	-0.0200825	-0.034533	-0.0169125	-0.029969	-0.006152	-0.0260985	0.0131817	0
chr14	22170517	22183556	OR6J1	-0.128054	-0.056159	-0.154612	-0.00748	0.042625	-0.001982	-0.095168	0.049713	-0.079674	-0.060866	-0.062073	-0.093927	0.006132	-0.090445	0.14663	-0.089662	-0.037324	0.02013	0.002592	-0.04086	0.042262	-0.113456	-0.038546	0.0238745	0.06705	0
chr14	22221193	22244117	OR6E1P	0.001726	-0.018975	-0.002853	-0.012954	-0.019624	0.028673	0.006059	0.113556	0.00844	0.0081305	-0.018647	0.045949	0.005958	0.041976	0.063077	0.040054	0.013893	0.025018	0.05246	0.056569	0.050683	-0.021977	0.040321	0.036787	0.057368	0
chr14	24876811	24899813	OR7K1P	0.016596	0.071637	0.029037	-0.030691	0.051054	-0.04679	-0.0149865	0.064974	0.044925	-0.0220501	-0.011192	-0.021387	-0.0061449	0.076887	0.040139	-0.001629	-0.017199	-0.05093	-0.076178	-0.042903	-0.05406	0.062477	0.001157	-0.057344	0.004682	0
chr14	51273459	51296453	OR7E105P	0.148301	0.101386	-0.077669	0.003706	-0.025707	-0.014738	-0.0539545	0.016232	-0.158942	0.040432	-0.058139	0.053665	0.003583	0.031103	0.082091	-0.125294	0.03925	-0.104234	0.02352	0.09296	-0.002832	0.018667	-0.113785	-0.0867205	0.026573	0
chr14	51297563	51306962	OR7E106P	0.0314165	0.0679615	-0.020402	0.110364	0.0198705	0.051281	0.0840095	0.021007	-0.115814	-0.04443	-0.0170065	0.11484	-0.023234	0.0414945	0.105668	-0.0492055	0.216734	-0.0285315	0.221744	0.134147	0.152978	-0.00512325	-0.0219055	0.0558247	-0.018445	0
chr14	51306963	51318564	OR7E159P	-0.12991	-0.075531	-0.053148	-0.014903	0.009196	-0.016469	-0.0729749	0.103005	-0.065542	-0.0670635	0.021808	-0.05458	-0.024981	-0.101044	0.081007	-0.01976	-0.028958	0.013035	-0.054827	-0.003099	-0.003224	-0.0283835	0.079041	0.0532585	0.041665	0
chr15	19410650	19433594	OR11J2P	0.13706	0.130147	-0.347053	0.071895	-0.108226	-0.180473	0.175311	-0.260818	0.199529	0.583621	0.349538	0.18375	-0.276718	-0.047778	-0.631672	-0.268713	-0.317505	0.136966	-0.378275	-0.286215	-0.342893	-0.169668	0.065273	-0.22283	0.041184	0
chr15	19437239	19450197	OR11J5P	0.104223	0.139073	-0.388371	0.092944	0.037393	-0.056953	0.278844	-0.177559	0.211784	0.661928	0.41963	0.238815	-0.195057	0.050043	-0.616732	-0.193983	-0.236855	0.170664	-0.215312	-0.07225	-0.243192	-0.17888	0.083396	-0.113809	0.111062	0
chr15	19767602	19780560	OR11J1P	0.173435	0.260411	-0.405255	0.0774	0.026284	-0.093541	0.255512	-0.236306	0.275396	0.739313	0.447452	0.246124	-0.184665	0.018712	-0.596804	-0.190475	-0.266157	0.118368	-0.314019	-0.144837	-0.29486	-0.152495	0.048316	-0.201795	0.106902	0
chr15	19796866	19809811	OR11H3P	0.217466	0.184152	-0.435289	0.159961	-0.227661	-0.073917	-0.048657	-0.338642	-0.197352	0.23291	0.169694	-0.02157	-0.239876	-0.135334	-0.438478	-0.229464	-0.390189	0.022237	-0.386489	-0.450932	-0.408944	-0.129487	-0.220804	-0.237696	-0.020347	0
chr15	19813733	19827438	OR11K1P	-0.143697	-0.0369945	-0.547666	-0.160733	-0.399204	-0.232492	-0.138211	-0.54078	-0.36358	0.27257	0.083792	-0.077716	-0.298963	-0.351994	-0.595069	-0.256786	-0.616627	0.099232	-0.491548	-0.579855	-0.616706	-0.319459	-0.204671	-0.171862	0.034183	0
chr15	19827439	19836601	OR4Q1P	-0.122189	0.0036	-0.473632	-0.0992175	-0.333237	-0.137774	0.0306565	-0.387128	-0.383315	0.329062	0.131177	-0.058812	-0.27362	-0.402567	-0.499435	-0.243383	-0.463033	0.232279	-0.349933	-0.528761	-0.539342	-0.289799	-0.199459	-0.111487	0.060253	0
chr15	19836602	19848954	OR4H6P	-0.249529	-0.156335	-0.615121	-0.122428	-0.369856	-0.273351	-0.153311	-0.480737	-0.381842	0.170377	0.030929	-0.225727	-0.291599	-0.291229	-0.59075	-0.312717	-0.72659	0.099101	-0.563581	-0.600446	-0.568127	-0.354421	-0.273953	-0.186728	0.035142	0
chr15	19849941	19872877	OR4M2	-0.135488	-0.047401	-0.535218	-0.099035	-0.329836	-0.175819	-0.129824	-0.446124	-0.381127	0.273915	0.137512	-0.132425	-0.279624	-0.439927	-0.562042	-0.269374	-0.634028	0.136149	-0.545384	-0.583747	-0.657715	-0.338094	-0.235034	-0.218015	0.028029	0
chr15	19872878	19886784	OR4N4	0.078443	0.037376	-0.45526	0.029861	-0.234796	0.061458	-0.0155225	-0.39896	-0.309374	0.233547	0.146303	-0.249521	0.015299	-0.034037	-0.486068	-0.120849	-0.274868	0.356817	-0.311023	-0.458618	-0.413851	-0.247531	0.094477	-0.0554545	0.008473	0
chr15	19894827	19917746	OR4N3P	-0.16714	-0.016127	-0.520425	-0.085975	-0.387926	-0.180277	-0.120449	-0.477162	-0.340167	0.247284	0.039243	-0.138986	-0.259891	-0.34281	-0.542879	-0.26967	-0.578125	0.130512	-0.45138	-0.57275	-0.606282	-0.360801	-0.226574	-0.237958	0.002428	0
chr15	100143447	100166306	OR4F6	-0.027657	0.012746	0.028465	-0.045273	0.032655	0.005136	-0.0226335	0.019329	0.034221	-0.0354655	-0.012144	-0.014303	-0.024402	-0.062833	0.026315	-0.008578	0.02443	-0.012909	-0.00477	-0.058277	-0.030841	-0.005944	-0.07275	-0.062715	0.08357	0
chr15	100166307	100178454	OR4F15	0.047262	0.046887	0.053276	-0.0458	0.102603	0.000852	0.0020805	0.052657	0.074479	0.042701	0.042923	-0.03661	0.00843	-0.001663	0.039096	0.014343	0.011704	-0.039811	-0.09414	-0.013782	-0.037649	0.068123	-0.03585	-0.0846211	0.03226	0
chr15	100178455	100189401	OR4F14P	0.0626035	0.269054	0.106505	-0.0589825	0.063604	0.233315	0.0396883	0.0664335	0.073351	0.0706352	0.040369	0.0175255	0.033974	0.0599895	0.036955	0.039118	0.010394	-0.0008255	-0.0176858	-0.0287855	-0.0449695	0.101178	0.006205	-0.0279467	0.0160315	0
chr15	100189402	100209307	OR4F13P	0.022514	0.317044	0.034629	-0.088231	0.117165	0.214123	-0.0378465	0.055761	0.040613	0.0369595	-0.050199	-0.054934	-0.024103	-0.0005175	-0.050375	0.030746	-0.015582	-0.102231	-0.095835	-0.036368	-0.060051	-0.0138655	-0.052974	-0.108917	0.059084	0
chr15	100213691	100236624	OR4F28P	0.234794	0.167883	-0.002356	-0.132115	-0.282828	-0.177678	-0.099121	-0.080886	-0.147312	0.158722	0.050276	-0.137106	0.08596	0.329524	0.099498	-0.10897	-0.352535	-0.061822	-0.403509	-0.05314	-0.373149	0.087364	-0.085726	-0.503701	0.050798	0
chr15	100277872	100283877	OR4F4	0.142907	0.125777	-0.081395	-0.0814365	0.040223	-0.0637325	-0.0217393	-0.12253	-0.0067375	0.151647	0.139616	-0.049274	0.284123	0.436667	-0.0709385	0.000791	0.079636	0.065691	-0.205076	0.034294	-0.143018	0.150291	0.25038	-0.040931	0.0120265	0
chr15	100283878	100293621	OR4G2P	0.0878955	0.171216	-0.112412	-0.0863785	0.031857	-0.115642	-0.0243273	-0.182085	-0.002845	0.194687	0.154053	-0.0451405	0.329379	0.388105	0.030594	-0.0225815	0.0454925	0.0562685	-0.218884	0.0371805	-0.197335	0.136099	0.278139	-0.0692673	0.064237	0
chr15	100293622	100306219	OR4G6P	0.046364	0.140124	-0.207443	-0.099857	0.041209	-0.049107	-0.0631275	-0.121761	-0.022678	0.151662	0.120398	-0.049195	0.34987	0.382162	0.012189	-0.047435	0.051463	-0.007401	-0.291053	-0.010711	-0.203337	0.161809	0.250944	-0.206796	0.001535	0
chr16	3174249	3196917	OR1F1	-0.158343	-0.168704	-0.108317	-0.050805	-0.15966	0.065835	-0.036321	-0.009745	-0.126901	-0.112964	0.012215	-0.028522	-0.061483	-0.084378	0.034978	-0.070967	0.048484	0.048669	0.115398	0.0276	0.161149	-0.12707	0.098874	0.216151	-0.094899	0
chr16	3196918	3208547	OR1F2P	-0.140486	-0.009608	-0.068379	-0.001362	-0.051778	0.032584	-0.0224295	0.011155	-0.107248	-0.0977135	-0.031248	-0.034792	0.000596	0.01469	0.012867	-0.028079	0.010065	0.022052	0.091129	0.02843	0.059842	-0.105097	0.048808	0.134841	-0.018491	0
chr16	3325943	3348877	OR2C1	-0.152922	-0.158758	-0.125286	-0.046612	-0.0810715	0.013839	-0.0652685	-0.0303485	-0.082878	-0.0873272	-0.0159705	-0.0264125	-0.002791	-0.127974	0.0771415	-0.098076	0.0088305	0.0287665	0.0427035	0.006443	0.049343	-0.117161	0.076594	0.0704415	0.001692	0
chr17	2910717	2923651	OR1D5	-0.0791395	0.0147775	-0.0538055	-0.087673	-0.016482	-0.0364565	-0.0918385	-0.036093	-0.042934	-0.0517492	-0.093289	-0.051	-0.030488	-0.0338005	0.0502775	-0.130121	-0.072658	-0.078331	-0.0851585	-0.035914	-0.112332	0.007217	-0.0422265	-0.12527	0.05963	0
chr17	2940106	2954755	OR1D2	0.081671	0.05487	0.045621	0.012411	0.116419	0.005193	0.0229555	-0.018685	0.024207	0.048913	0.030098	0.036516	0.046791	0.103407	0.050913	0.033503	0.040869	0.012112	0.012831	0.014805	0.012903	0.049192	0.01868	0.04548	0.120018	0
chr17	2954756	2969447	OR1E3P	-0.065179	-0.053104	-0.003624	0.007165	0.0283	0.047471	-0.0227835	0.013725	-0.002186	-0.0499801	0.003607	0.01539	0.004982	-0.000214	0.033063	0.074526	0.01239	-0.005011	-0.000992	0.006201	0.053731	0.005691	0.032591	0.015086	-0.024935	0
chr17	2974658	2987595	OR1G1	-0.003691	-0.09241	-0.079399	-0.018784	-0.092702	-0.006374	-0.008244	0.032171	-0.063979	-0.077484	-0.044167	-0.062351	-0.043095	-0.124513	-0.026137	-0.086192	0.030637	-0.008891	0.022971	-0.018664	-0.013327	-0.063307	0.019015	0.0289895	0.019331	0
chr17	3001938	3014896	OR1P1P	-0.116301	-0.090305	-0.023296	-0.033805	-0.003302	-0.010999	-0.0495185	-0.01573	-0.008566	-0.0466555	-0.000162	-0.025065	-0.027304	-0.013392	0.06641	0.011686	0.04673	0.011013	-0.062546	0.002181	0.006458	-0.0700095	0.043923	0.006772	0.01467	0
chr17	3027564	3050488	OR1A2	0.008323	-0.026027	-0.042026	-0.038736	0.035954	-0.004532	-0.0262705	0.000518	0.000309	0.0108185	0.026535	-0.035553	-0.001606	-0.006385	0.029912	-0.001321	0.010373	-0.044893	-0.065287	-0.04501	-0.027187	-0.051089	0.015188	-0.063584	0.102209	0
chr17	3050489	3068591	OR1A1	-0.050489	-0.115718	-0.083097	-0.026088	-0.016299	0.002377	-0.0156525	-0.012165	-0.031637	-0.104158	-0.002135	-0.051205	0.033178	-0.033478	0.039237	-0.024545	0.017298	0.005573	0.020077	-0.01607	-0.000255	-0.0816595	0.052721	0.024606	-0.00838	0
chr17	3070721	3093655	OR1D4	-0.078488	-0.015623	-0.021473	-0.076888	-0.041948	-0.053041	-0.0626935	-0.030475	-0.066855	0.0222685	-0.044476	-0.025242	-0.035966	-0.062295	0.088979	-0.018917	-0.046402	-0.092747	-0.07224	-0.013085	-0.066877	-0.001953	-0.025915	-0.119665	0.060982	0
chr17	3095656	3118606	OR1D3P	-0.148922	-0.160792	-0.057472	-0.061243	-0.035779	0.037165	-0.0370115	-0.015736	-0.029112	-0.0530925	-0.02326	-0.041664	-0.004095	-0.096611	-0.012754	0.048459	0.00282	-0.03747	-0.023976	-0.010316	-0.003917	-0.092199	0.025743	0.0548305	0.026945	0
chr17	3126018	3138961	OR3A2	-0.188924	-0.095589	-0.092839	-0.058012	-0.081973	-0.024815	-0.053448	-0.047516	-0.109061	-0.048309	-0.032869	-0.09124	-0.053044	-0.181479	0.084405	-0.087931	-0.020964	0.001793	0.040958	0.005526	0.035474	-0.0966635	0.000689	0.053633	-0.038271	0
chr17	3139683	3151490	OR3A1	0.0340985	0.048017	0.0669935	-0.002845	0.046874	0.097576	0.0370412	0.058173	0.108276	0.0282795	0.0328385	0.008728	0.061679	0.064892	0.081293	0.0414285	0.094646	0.0158835	0.0204915	0.0082775	0.056714	0.0181775	0.0511655	0.0072745	0.0703905	0
chr17	3151491	3163398	OR3A4	-0.208565	-0.0537215	-0.023867	-0.067846	-0.0661495	-0.003297	-0.00148795	0.0057914	-0.031387	-0.069875	-0.01701	-0.0489935	-0.049237	-0.194709	-0.0274975	0.0170895	0.0283695	-0.01345	0.0275626	0.0398335	0.050389	-0.10044	0.071786	0.0213205	-0.0026175	0
chr17	3215975	3238915	OR1R1P	-0.265359	-0.304631	-0.098942	-0.067425	-0.100335	0.008482	-0.0231325	-0.030819	-0.138196	-0.159087	-0.033246	-0.101776	-0.060647	-0.314848	-0.059116	0.034804	0.038528	-0.002305	0.110016	0.000499	0.095468	-0.152519	0.08898	0.104053	-0.038517	0
chr17	3245514	3259541	OR1E1	-0.050996	0.068568	0.059537	0.002024	0.049625	0.049493	-0.0237545	0.035903	-0.013947	0.002934	-0.001821	0.032185	0.063132	-0.013175	0.071968	0.016802	0.035947	-0.020607	-0.038862	0.034997	-0.001998	-0.0004925	0.032925	-0.0244745	0.018624	0
chr17	3259542	3273574	OR3A3	-0.08905	-0.072914	-0.074516	-0.004765	-0.031608	0.041244	-0.0445115	0.008085	-0.098353	-0.09559	0.004293	-0.046314	0.014385	-0.014755	-0.007868	-0.064311	0.018754	-0.012504	0.027829	-0.026973	0.017773	-0.113571	0.059522	0.053683	0.023162	0
chr17	3280918	3293885	OR1E2	-0.013994	0.060413	0.043225	-0.025352	0.074411	0.0019468	0.013782	-0.0194193	0.051299	0.0221075	0.013495	0.010467	0.005511	0.00684	0.071078	0.011158	-0.042328	0.00043	-0.017793	-0.012484	-0.005576	0.0299745	0.026204	-0.040479	0.041419	0
chr17	53567515	53590442	OR4D1	0.000867	-0.089901	-0.042477	0.030819	-0.007215	0.044503	-0.03165	0.04849	-0.018407	-0.0650745	0.017054	-0.035849	-0.005129	-0.079547	0.061366	0.017195	0.064636	0.038677	0.090042	0.01208	0.081799	-0.0249975	0.073856	0.123712	0.057841	0
chr17	53590443	53604936	OR4D2	-0.01214	-0.075766	-0.039191	0.016059	-0.001531	0.027465	-0.035581	-0.002699	0.025211	-0.112421	-0.013721	0.016092	-0.005648	-0.07474	0.054418	0.020197	-0.006947	0.019902	-0.049521	-0.002256	-0.029019	-0.032146	0.064603	-0.001843	-0.017191	0
chr18	14540844	14563775	OR4K7P	0.188004	0.153461	-0.077653	0.078567	-0.013673	0.065867	-0.0798465	-0.009477	-0.052318	0.0359065	-0.116454	-0.129158	-0.003985	-0.01025	-0.07564	-0.144029	-0.147479	-0.035366	-0.182614	-0.212678	-0.267742	-0.0148995	-0.109975	-0.209869	0.016312	0
chr18	14583210	14606162	OR4K8P	0.137944	0.077793	0.017295	-0.009062	0.004012	-0.03234	-0.073872	-0.003318	-0.018679	0.043073	-0.064003	-0.003236	-0.00685	0.00996	-0.053877	-0.052643	-0.067556	-0.068414	-0.066807	-0.073957	-0.099186	0.038923	0.01285	-0.0955285	-0.00389	0
chr19	25063	47607	OR4G3P	0.047199	0.105888	-0.180593	-0.06596	0.024197	-0.09062	-0.0544005	-0.091886	-0.056484	0.0925365	0.145953	-0.044277	0.325084	0.274335	-0.016617	-0.034908	0.05611	-0.005552	-0.266898	0.013577	-0.252187	0.124025	0.256566	-0.194102	-0.022217	0
chr19	47608	57339	OR4G1P	0.036942	0.035315	-0.134302	-0.097837	0.01095	-0.117731	-0.075294	-0.162078	-0.037553	0.141981	0.146542	-0.095322	0.290535	0.316187	0.005688	-0.011891	0.073031	0.032046	-0.3161	-0.009255	-0.289401	0.124752	0.271498	-0.127807	0.009176	0
chr19	57340	64593	OR4F17	0.0632515	0.177098	-0.071554	-0.076316	0.051852	-0.0307185	-0.0150928	-0.0830345	-0.026326	0.156449	0.16866	-0.0051795	0.355554	0.394052	0.00605	0.0236575	0.139838	0.149007	-0.215214	0.034563	-0.180436	0.165436	0.260407	-0.0300422	-0.005229	0
chr19	105283	118216	OR4F8P	0.222098	0.185444	0.084828	-0.172533	-0.222918	-0.1956	-0.028837	-0.013098	-0.064085	0.164707	0.097486	-0.111509	0.095851	0.271501	0.031953	-0.080512	-0.337932	-0.067204	-0.430357	-0.019504	-0.306317	0.0825915	-0.069002	-0.499653	-0.003606	0
chr19	8682392	8705332	OR2Z1	-0.164778	-0.234784	-0.178379	-0.045877	-0.098018	-0.024331	-0.0911865	-0.045201	-0.15007	-0.0558695	-0.074309	-0.08206	-0.047475	-0.089872	0.002833	-0.128082	0.009424	0.00333	0.0485724	-0.007828	0.014437	-0.13836	0.066341	0.044663	0.034437	0
chr19	9044922	9059997	OR1M4P	-0.308669	-0.241713	-0.165552	-0.062911	-0.145512	0.004479	-0.039865	-0.0430935	-0.192033	-0.247716	-0.0407065	-0.115359	-0.0119065	-0.21858	0.0207475	-0.081999	0.036264	0.014458	0.139166	0.0291065	0.0617265	-0.132736	0.0706545	0.170087	-0.060178	0
chr19	9059998	9069903	OR1M1	-0.296896	-0.272808	-0.179373	-0.025811	-0.209944	0.03231	-0.069464	-0.072978	-0.1802	-0.238391	0.01068	-0.07441	-0.041732	-0.245533	-0.185264	-0.045809	0.075625	0.018165	0.027033	-0.018215	0.109213	-0.230235	0.124682	0.1423	-0.149641	0
chr19	9069904	9084571	OR7G2	-0.052278	0.086402	0.021365	-0.032145	0.00828	0.005991	-0.0520695	0.001479	-0.021671	-0.004345	0.00147	0.021341	0.043071	0.075072	0.1561	0.008932	-0.023638	0.01387	-0.063455	-0.008503	-0.059611	0.0944705	0.04833	-0.0133085	0.13755	0
chr19	9084572	9092704	OR7G1	-0.039192	-0.105313	0.062056	-0.025417	-0.076922	-0.058407	-0.0767745	-0.064812	-0.058582	-0.0191895	-0.056251	0.006259	-0.019523	0.080917	-0.026541	-0.101562	-0.04532	-0.073949	-0.046589	-0.018392	-0.032746	-0.0217975	-0.022676	-0.026514	0.033953	0
chr19	9092705	9097101	OR7G15P	-0.102689	-0.04872	-0.051619	0.174183	-0.058431	0.021066	0.098809	0.040563	-0.068776	-0.172829	0.085172	0.21973	-0.01847	-0.178859	0.088333	-0.016307	0.073373	0.107167	0.190684	-0.041959	0.017767	-0.062517	0.191294	0.238222	-0.090615	0
chr19	9097102	9108626	OR7G3	-0.0451117	-0.066979	-0.040853	-0.007639	-0.013417	-0.010178	-0.077297	-0.06556	-0.07208	-0.073132	-0.038183	-0.008647	0.006121	-0.056723	0.061523	-0.061392	-0.050228	0.021545	-0.009511	-0.027662	0.00323	-0.028723	0.08497	0.061721	-0.041454	0
chr19	9137459	9159147	OR7D2	0.003791	0.016823	-0.018546	0.015179	0.004367	0.048363	-0.0268585	-0.014405	-0.160236	-0.00543	0.003192	-0.033101	0.035109	-0.137617	0.075404	-0.055582	0.087568	0.057287	0.090226	-0.010862	0.088362	-0.0142935	0.022802	0.124047	-0.002496	0
chr19	9159148	9165830	OR7E16P	0.020957	0.139679	0.0276295	0.0054025	0.075891	-0.0120085	0.0526755	-0.021725	-0.0417835	0.0438103	-0.018801	0.0637855	0.051366	0.072502	-0.012134	-0.022765	-0.043739	-0.018817	-0.0712145	0.028639	-0.0554335	0.0776532	-0.020376	-0.046621	0.0605615	0
chr19	9165831	9178908	OR7E25P	-0.029762	-0.003896	0.036877	0.024219	0.028978	-0.024348	0.018154	-0.006878	-0.019646	0.0012875	-0.060589	0.072282	-0.0028981	0.069591	-0.004212	0.009462	0.0713	-0.020411	0.048314	-0.026868	0.049025	0.0227745	0.034787	0.0792595	-0.01908	0
chr19	9183579	9196666	OR7D4	-0.054671	0.00512	0.063771	0.013944	0.101412	0.026431	0.0494385	-0.019615	-0.010878	0.0471625	0.048481	0.046482	-0.015446	-0.030902	0.074661	0.073365	0.064677	0.011499	0.030677	0.054824	0.040441	0.002574	0.008041	0.0199015	-0.021988	0
chr19	9196667	9209751	OR7D1P	-0.049681	-0.022167	-0.023003	-0.041431	-0.009634	0.004557	-0.006699	-0.004059	-0.05263	0.0105855	-0.014652	-0.015524	0.036129	-0.044751	0.092521	-0.013618	0.016499	0.004867	-0.025168	0.00539	-0.004968	-0.0029615	0.001212	-0.0144565	0.041557	0
chr19	9209752	9225736	OR7E24	-0.069992	-0.062789	-0.024282	0.010009	0.011488	0.029806	0.0235535	-0.073182	-0.0565	-0.061447	-0.023289	-0.012552	-0.004135	0.032896	-0.014368	0.008362	0.086907	0.020849	0.144539	0.02322	0.113651	-0.006181	0.039923	0.096986	0.029284	0
chr19	9230654	9236468	OR7E18P	-0.0922515	-0.148239	0.0280165	0.032914	0.0345235	0.030593	-0.00325375	-0.034899	-0.031444	-0.0499213	0.07086	0.006442	0.0436155	-0.0398775	0.0575185	0.015011	0.0663735	0.029134	-0.017404	0.0766925	-0.024304	-0.0321375	0.016152	0.0600925	0.0867585	0
chr19	9236469	9248045	OR7E19P	-0.021911	-0.139238	-0.012821	0.036906	-0.066165	0.026426	-0.0048835	-0.031623	-0.106608	-0.051892	0.028209	0.056641	-0.003804	-0.091799	0.049379	-0.043212	0.027737	0.072823	0.066511	0.027644	0.111088	-0.0407255	0.082547	0.0536755	0.021531	0
chr19	9248110	9261045	OR7H1P	-0.075306	-0.009402	-0.035321	-0.004997	-0.078695	-0.007721	-0.038463	-0.037483	-0.11005	-0.0594885	-0.037702	-0.044227	-0.034934	-0.08864	0.109907	-0.035652	0.054667	-0.012188	0.003275	0.024454	0.053873	-0.100899	0.056601	0.063395	-0.011033	0
chr19	14768990	14781948	OR7C1	-0.006387	-0.0641205	-0.0469115	-0.0678245	0.00609	-0.0107875	-0.0912152	-0.0523925	0.003584	-0.0611602	-0.026928	-0.036935	-0.0188025	-0.073162	0.057172	-0.017412	-0.032894	-0.238614	-0.0713225	-0.025343	-0.0791825	-0.018098	-0.0179785	-0.085486	-0.0232285	0
chr19	14797098	14810053	OR7A5	0.048728	0.122578	0.059331	0.014723	0.115919	-0.015977	0.019307	0.019111	0.028047	0.035983	0.026656	0.021738	0.041322	0.079554	0.110771	0.034254	0.056841	-0.009309	-0.00228	0.014992	0.013609	0.0999725	-0.0162504	0.0089079	0.060719	0
chr19	14810764	14822150	OR7A10	0.0044205	0.0858295	0.0591205	-0.0039155	0.0664235	0.033864	-0.019904	0.0243285	-0.0143465	0.0255947	0.0095525	0.045057	0.019076	0.011052	0.08445	0.064922	-0.00392	0.032451	-0.045691	-0.0064315	0.009454	0.0532873	-0.043258	0.00419675	0.0180395	0
chr19	14822151	14833789	OR7A8P	0.0167715	0.0038555	0.032212	-0.0450115	0.046962	0.023179	-0.007041	-0.010676	0.064019	0.017582	-0.031809	-0.006938	-0.0069845	-0.0635705	0.014294	0.0057825	0.0306072	-0.037212	-0.0105505	0.0016645	0.006448	0.0129785	-0.014225	-0.0011925	0.0571035	0
chr19	14833790	14846584	OR7A2P	0.052044	0.0514305	0.0286645	-0.007992	0.055092	-0.016289	0.0242487	0.0393705	0.0426755	0.0733405	-0.010607	0.037394	0.008454	0.0457	0.0957675	0.048413	0.002091	-0.022733	-0.019327	-0.0200605	0.001854	0.054166	-0.0123505	6.8e-05	0.0155945	0
chr19	14850242	14857741	OR7A17	0.0755215	0.102117	0.050253	0.048398	0.104578	0.003879	-0.00551775	-0.0170635	0.0081955	0.138549	0.0998845	0.0129455	-0.01495	0.014128	0.0539745	0.03561	0.030328	-0.00746	-0.0303805	0.012891	-0.0367765	0.00280825	-0.0120975	-0.006323	0.112018	0
chr19	14857742	14862904	OR7A18P	-0.034454	0.043499	0.002553	0.0225	0.054115	0.107349	0.026019	0.084253	0.087352	0.00785455	0.010425	0.033495	0.021901	0.026551	0.185878	0.066514	0.047464	0.001265	0.080463	-0.005985	0.000241	-0.006429	0.0864881	0.022013	0.002885	0
chr19	14862905	14873310	OR7A1P	0.0128925	-0.0198595	-0.031412	0.010977	-0.018887	0.0227025	-0.0191805	-0.045973	-0.0368703	-0.016522	-0.0389645	-0.019268	0.019015	0.00076	0.103492	-0.0700725	0.0599865	-0.037758	0.0111795	0.012816	-0.025918	-0.0323751	0.006828	0.0113738	0.04291	0
chr19	14873311	14882089	OR7A3P	0.031733	0.198646	0.159552	-0.002565	0.165658	-0.072284	0.0226685	0.022077	0.087028	0.139165	-0.024507	0.05975	0.065065	0.105787	0.205749	0.07256	-0.07315	-0.002744	-0.018092	0.036407	-0.02549	0.077504	0.013364	-0.0650815	0.167419	0
chr19	14882090	14890824	OR7A11P	-0.060902	0.008379	0.055143	0.007815	0.033783	0.00302	0.0655725	0.011227	-0.064111	0.0765275	0.040731	0.067149	0.013952	-0.02657	0.175927	0.018413	0.106107	0.08505	0.055043	0.116856	0.114726	0.0375585	0.019403	0.0784955	0.123463	0
chr19	14890825	14901868	OR7A15P	-0.013232	0.0452625	0.0932825	-0.0213185	0.0554095	-0.0340645	-0.00774175	0.02037	0.048777	0.0357015	-0.0616095	0.0142125	0.0012085	0.052332	0.0144985	0.0131565	-0.0140785	-0.113523	-0.0367695	0.009026	0.0023415	0.0785968	-0.0558045	-0.0448035	0.021187	0
chr19	14901869	14916257	OR7C2	-0.122179	-0.060607	-0.029318	-0.082975	-0.020903	-0.074203	-0.099531	-0.031326	-0.063837	0.0620555	-0.067139	-0.074595	-0.055105	-0.0106102	-0.03283	-0.022739	0.010103	-0.09898	0.0189541	-0.100634	-0.014623	-0.02269	0.016832	-0.044526	0.063881	0
chr19	15038878	15061822	OR1I1	-0.177016	-0.10222	-0.05751	-0.019151	-0.033789	0.011782	-0.0054355	-0.009075	-0.058344	-0.0144515	0.01825	-0.050229	-0.034648	-0.099183	0.137448	-0.060972	0.009553	0.044334	0.026449	0.0565	-0.027044	-0.097231	0.102205	0.097618	0.058897	0
chr19	15110920	15123819	OR10B1P	-0.180504	-0.242399	-0.058938	0.05555	-0.144849	0.027682	-0.034483	0.029175	-0.113049	-0.17348	0.005009	-0.036708	-0.02006	-0.159713	0.007333	-0.002704	0.077281	0.079366	0.094976	0.031138	0.182968	-0.137572	0.122399	0.210736	-0.137815	0
chr19	15679855	15702797	OR10H2	-0.071051	-0.092826	-0.07652	-0.033395	-0.003256	0.020178	-0.042408	-0.019006	-0.061375	-0.0655675	-0.008774	-0.021989	0.024683	0.210825	0.298732	0.117166	0.030539	0.015389	0.046206	0.064883	0.021289	-0.084601	0.066921	0.0658545	0.130102	0
chr19	15702798	15716150	OR10H3	-0.062635	-0.042368	0.005868	-0.001997	0.014598	-0.049639	0.0024525	-0.017101	-0.010565	-0.0252545	0.021678	-0.004351	-0.020274	-0.123293	0.075099	0.002632	0.077801	-0.013406	0.047693	0.06378	0.0715	-0.002855	-0.031654	0.0465015	-0.018029	0
chr19	15745860	15768803	OR10H5	-0.32425	-0.256847	-0.184162	0.008883	-0.138412	-0.008899	-0.039654	-0.063461	-0.113143	-0.217703	-0.042878	-0.076082	-0.028192	-0.332487	-0.022648	-0.066713	0.108046	0.042165	0.192709	0.040322	0.172899	-0.188444	0.119435	0.291791	-0.124794	0
chr19	15776895	15789847	OR10H1	-0.266518	-0.199232	-0.193296	-0.062158	-0.143207	-0.023678	-0.033783	-0.070488	-0.149468	-0.133626	-0.039559	-0.102707	-0.056675	-0.182117	0.068071	-0.1338	-0.005636	0.024994	0.098585	0.05202	0.100814	-0.178668	0.096334	0.115904	-0.016995	0
chr19	15900819	15923765	OR10H4	-0.060122	0.02626	0.057022	0.035953	0.095123	0.057851	0.0491275	0.07027	0.153234	0.033451	0.052258	0.057518	0.055709	-0.044621	0.084411	0.00892	0.051304	0.090977	0.07426	0.049985	0.104478	-0.00758	0.066889	0.057304	-0.025737	0
chr19	16003788	16026525	OR1AB1P	-0.20516	-0.207744	-0.115127	-0.001606	-0.135272	0.035794	-0.0300975	0.003814	-0.074246	-0.165952	-0.015774	-0.048864	-0.058428	-0.222333	-0.031176	-0.030222	0.044113	0.053868	0.075377	0.026677	0.09393	-0.180762	0.101926	0.15561	-0.147955	0
chr19	61944045	61966412	OR5AH1P	-0.113375	-0.021119	-0.0712798	-0.047379	-0.0738014	0.032165	-0.028585	-0.003206	-0.038502	-0.0737462	-0.0194645	-0.053816	-0.03138	-0.17344	0.034974	-0.02847	-0.224899	0.0238968	0.0265015	0.033014	0.009158	-0.0571868	0.0751215	0.055644	-0.0542955	0
chr2	71147658	71169987	OR7E91P	0.160225	0.036553	-0.067052	0.053519	-0.043783	-0.028856	-0.00848	-0.020811	-0.167362	0.0552825	-0.012577	0.066725	0.018008	-0.143494	0.062574	-0.178683	0.097307	-0.073779	0.078393	0.113755	0.098085	0.003089	-0.121353	0.0508135	0.067977	0
chr2	71169988	71179449	OR7E46P	0.022888	0.050781	-0.060348	0.073267	0.003523	-0.034243	0.0205425	0.078846	-0.085741	0.0217385	-0.002454	0.063839	-0.007583	0.128042	0.026638	-0.117118	-0.025884	0.012953	0.045205	0.095453	0.041898	0.005098	-0.019249	-0.0655575	0.078482	0
chr2	71179450	71196943	OR7E62P	-0.044925	-0.038541	0.013366	0.0342865	-0.0649855	-0.0327935	0.0842023	-0.000729	-0.154574	-0.0461768	0.0046695	0.0699045	-0.0980135	-0.138521	-0.051318	-0.063797	0.299938	-0.062204	0.21776	0.152588	0.208801	-0.133481	-0.105697	0.173153	-0.04878	0
chr2	95614201	95637195	OR7E102P	0.13689	0.165306	0.004742	0.025206	0.062414	-0.010615	0.089809	-0.008146	-0.048701	0.07229	-0.000881	0.075593	0.00823	0.088306	-0.015722	-0.071844	0.125394	-0.039554	0.131386	0.0906	0.174694	0.0023755	-0.098585	0.104167	-0.052321	0
chr2	159515570	159537889	OR7E89P	0.086715	0.061476	0.026289	0.037592	0.052957	0.031734	-0.0379356	0.066522	-0.017837	0.0651095	0.024486	-0.017217	0.049129	-0.032498	0.064823	-0.012212	0.044439	0.005065	-0.024099	0.04481	0.006862	-0.0101665	-0.004184	-0.003046	0.087248	0
chr2	159537890	159547205	OR7E28P	-0.0002505	0.095074	-0.0731195	0.086694	0.044894	0.0017925	0.0712292	0.039087	-0.077545	0.079159	-0.015284	0.127775	0.0576355	0.122714	0.135564	-0.104749	0.130054	0.0054245	0.158545	0.131311	0.12883	0.057866	-0.0471265	0.0726793	0.0655105	0
chr2	159547206	159559686	OR7E90P	0.0298415	0.0467215	-0.039325	0.0095615	0.034289	-0.109549	0.016209	-0.0510285	-0.162041	-0.049674	-0.011557	0.045733	0.024163	-0.0297025	-0.009792	-0.154795	0.0802	-0.0663585	0.0241405	0.0607735	0.030336	-0.05328	-0.126675	-0.0721032	-0.0196445	0
chr2	240686902	240699836	OR6B2	-0.233942	-0.332256	-0.23703	-0.037673	-0.238713	0.030893	-0.0957055	-0.001473	-0.213434	-0.225942	-0.028384	-0.099504	-0.037781	-0.262007	0.044795	-0.122212	0.021481	0.072939	0.114015	-0.019113	0.090026	-0.154701	0.148875	0.18542	-0.034445	0
chr2	240702488	240715479	OR6B3	-0.247165	-0.153557	-0.110448	-0.043626	-0.0571235	-0.0199825	-0.0149735	-0.0218835	-0.06836	-0.154334	0.019421	-0.034261	-0.070528	-0.110028	-0.0328645	-0.0269385	-0.0293795	-0.01549	0.0180465	-0.0210595	-0.019095	-0.116292	0.071907	0.0672382	-0.029869	0
chr2	240718841	240741767	OR9S24P	0.0005285	0.0938285	0.0251485	-0.0509365	0.0246635	-0.0148495	-0.0360875	-0.004238	0.081627	0.051253	-0.0187415	0.00778	-0.0157045	0.023311	-0.0317735	0.035991	0.0066995	0.0034525	-0.0141125	0.0110595	-0.0372495	0.0715797	0.0084635	-0.012316	0.0108975	0
chr2	240748510	240771456	OR5S1P	-0.287634	-0.42985	-0.197505	-0.003288	-0.222733	0.115139	-0.0251005	-0.026137	-0.142127	-0.267898	-0.02156	-0.094967	-0.093607	-0.335762	-0.061193	-0.088134	0.155568	0.092253	0.16696	0.018608	0.16479	-0.26057	0.143887	0.296732	-0.154396	0
chr21	13836424	13849377	OR4K11P	0.201555	0.184609	-0.006334	-0.014864	0.040831	-0.065093	-0.0137645	0.006624	0.024116	0.077404	-0.097165	-0.004643	0.025333	0.083196	-0.03294	-0.053517	-0.110761	-0.119575	-0.086161	-0.107704	-0.060296	0.110656	-0.020334	-0.127177	0.02203	0
chr21	13873265	13886196	OR4K12P	0.162182	0.115889	-0.039943	0.115665	0.031043	0.089436	-0.0143455	0.028628	-0.076055	0.098141	-0.107871	-0.084794	0.014341	-0.044295	-0.153054	-0.119933	-0.139952	-0.000929	-0.087557	-0.162062	-0.204472	0.007446	-0.065975	-0.1141	0.034223	0
chr21	32895243	32918224	OR7E23P	-0.136855	-0.114465	-0.085949	-0.006375	-0.115003	-0.039858	-0.007695	-0.021923	-0.124247	-0.095343	-0.028198	0.003073	-0.048131	-0.079384	0.014139	-0.172569	0.052122	0.012664	0.187407	0.033744	0.151812	-0.138974	0.046	0.173375	-0.006892	0
chr22	14821382	14834325	OR11H1	0.43532	0.308966	-0.236887	0.268413	-0.088374	0.176441	-0.0944215	-0.195105	-0.030911	0.101865	0.15524	-0.059819	-0.115435	-0.064275	-0.245084	-0.196408	-0.367877	0.010799	-0.331437	-0.416818	-0.400855	0.0586395	-0.238732	-0.343229	-0.054993	0
chr3	8684921	8707840	OR7E122P	0.121246	0.084848	-0.087802	0.014922	0.04329	-0.090583	-0.0199635	0	-0.153935	-0.033825	-0.109358	0.03596	0.02728	0.092814	0.047372	-0.154404	-0.020874	-0.128083	0.046294	0.103639	-0.059737	-0.06184	-0.073319	-0.205037	-0.001639	0
chr3	75477689	75487036	OR7E66P	-0.004704	-0.011923	-0.076378	0.051626	-0.0112	-0.032131	0.0787115	-0.040625	-0.218888	-0.0301355	0.016119	0.080474	-0.021306	0.022667	-0.086848	-0.186121	0.087603	-0.024407	0.205636	0.135726	0.198526	-0.081188	-0.066579	0.148068	0.06213	0
chr3	75487037	75499351	OR7E22P	-0.01103	0.040896	0.0167165	0.12276	0.0269555	-0.0089415	0.191062	0.033852	-0.105765	0.0455422	-0.0023365	0.184384	0.052159	0.117616	-0.0071505	-0.0478325	0.187019	0.0799085	0.357979	0.195872	0.285172	0.0404562	-0.0381295	0.290238	0.0178245	0
chr3	75500255	75513204	OR7E55P	0.006999	0.061696	-0.060102	0.060397	0.011823	0.020637	0.0508515	0.003204	-0.145939	0.0829185	0.00984	0.103108	0.035543	0.070501	0.162053	-0.050429	0.138291	0.062351	0.227504	0.216768	0.226534	0.007402	0.027606	0.229596	0.054408	0
chr3	75728493	75741514	OR7E121P	0.080956	-0.017228	0.001023	0.054138	-0.005746	-0.050643	0.0325355	-0.017137	-0.103659	-0.0296095	-0.006333	0.065405	0.068888	0.114914	-0.058311	-0.058069	0.087274	-0.022392	0.081138	0.085294	0.08294	-0.009029	-0.120097	0.0333365	-0.044465	0
chr3	99234428	99257131	OR5BM1P	0.0183915	0.129071	0.068948	0.0097895	0.0426955	0.012622	0.0144105	-0.0047385	0.122363	0.10688	0.0011855	-0.0085415	0.01427	0.126656	-0.002748	0.0572165	-0.038921	-0.0209648	-0.0606875	-0.009014	-0.0049983	0.117193	-0.0468095	-0.055769	0.056945	0
chr3	99257132	99268926	OR5AC1P	0.0399415	0.136534	-0.009273	0.0300425	0.0716585	-0.009861	0.0195523	0.0186585	0.0924183	0.0545254	0.015536	-0.016913	0.064119	0.133688	-0.007053	0.0257575	0.016487	0.047539	-0.01508	-0.0103339	-0.0246475	0.106042	-0.006862	-0.0390762	0.0341675	0
chr3	99268927	99291632	OR5AC2	0.070003	0.210638	0.107063	-0.017704	0.112652	-0.006854	-0.001766	-0.019485	0.0780448	0.0968905	0.005898	0.047816	-0.022961	0.193888	-0.0435622	0.056386	-0.022658	-0.079918	-0.012747	-0.017201	-0.067061	0.118296	-0.024951	-0.016894	0.028089	0
chr3	99291633	99309203	OR5AC4P	0.021584	0.060959	0.040246	-0.0491206	0.037043	0.011006	0.0035295	-0.033241	0.056275	0.044287	-0.042338	-0.015161	-0.020639	0.079975	-0.000384	0.015387	0.004318	-0.038539	-0.031869	-0.043998	-0.022888	0.085272	-0.037567	0.017204	-0.039697	0
chr3	99314233	99337169	OR5H1	0.052488	0.01791	0.03967	-0.019637	0.07064	-0.003843	0.033369	-0.010048	0.069479	0.0355035	0.005747	0.017804	0.005363	0.026528	-0.048531	0.025833	0.043236	-0.029279	-0.007062	0.025565	0.033362	0.0637755	-0.03568	-0.0377275	-0.011696	0
chr3	99337170	99353848	OR5H14	0.096048	0.073058	0.113713	0.004594	0.062877	-0.024834	0.0196495	-0.033354	0.106764	0.0622405	-0.010464	-0.007261	-0.019705	0.022735	-0.021604	0.037542	0.038334	-0.061143	-0.006258	0.02937	0.013525	0.06495	-0.063635	-0.026597	-0.018567	0
chr3	99353849	99373172	OR5H15	0.112521	0.139613	0.080609	-0.035073	0.115981	-0.008553	0.031654	0.005794	0.060996	0.147373	-0.005525	0.027571	0.015203	0.105176	0.014364	0.06746	0.022595	0.012535	0.021991	0.005648	0.037004	0.0858155	-0.090912	-0.0149765	0.031035	0
chr3	99378746	99401220	OR5H5P	0.109838	0.04695	0.107494	0.085431	0.178055	0.072375	0.03838	0.033693	0.118495	0.215736	0.058369	0.124795	0.144724	0.01974	0.027455	0.135161	0.145759	0.055631	0.038583	0.067469	0.168219	0.13102	0.03425	0.054241	0.084921	0
chr3	99401221	99411871	OR5H3P	0.0923405	0.110951	0.057438	0.0294665	0.0156805	-0.0058065	0.037249	-0.030813	0.0109945	0.0955988	-0.033978	0.003938	-0.009415	0.0799035	-0.0693995	-0.032657	0.061521	-0.0258725	0.058332	0.048898	0.062031	0.029309	-0.0742681	0.0210613	-0.0044705	0
chr3	99411872	99426526	OR5H4P	0.081102	0.034836	0.083161	-0.020041	0.135647	0.027484	0.0106515	-0.0342	0.057411	0.0800208	0.02593	0.03169	-0.014203	0.05317	-0.020014	0.034747	0.011506	-0.0200505	-0.012653	0.019627	0.074181	0.073771	-0.0393701	-0.0225499	0.035828	0
chr3	99426527	99442812	OR5H7P	0.054269	0.101168	0.060353	-0.04369	0.070698	-0.026302	0.0038955	-0.027802	0.098162	0.0946085	-0.024776	0.043409	0.019516	0.160667	-0.038421	0.012152	-0.010966	-0.074635	-0.029327	-0.027019	-0.026974	0.135267	-0.070517	-0.0480755	0.016393	0
chr3	99445868	99468792	OR5H6	0.018939	0.097858	0.038829	-0.064643	-0.018631	-0.042866	-0.021727	-0.076075	0.007493	0.084533	-0.02095	0.024631	-0.002071	0.044775	-0.058778	0.058916	-0.001925	-0.085956	0.013244	-0.040669	0.056026	0.066603	0.006386	0.038601	-0.05301	0
chr3	99468793	99487363	OR5H2	-0.049186	0.056004	0.058227	-0.030398	0.057418	-0.042151	0.0093035	-0.001398	0.059914	0.0141678	-0.013509	-0.026414	-0.055019	0.000102	-0.048237	0.040709	0.010794	-0.02742	-0.039679	-0.026116	-0.004209	0.048167	-0.031862	-0.0204425	-0.009856	0
chr3	99493448	99516374	OR5H8P	0.070697	0.005432	0.058154	-0.052119	0.029105	-0.021048	-0.0084557	0.015255	0.046169	0.04674	0.00947	-0.009997	-0.018703	0.078033	0.0106626	0.004962	0.003514	-0.024658	-0.020246	-0.05071	-0.019571	0.008734	-0.053796	-0.0205747	0.012545	0
chr3	99535389	99558350	OR5K4	0.031977	0.14742	0.13237	-0.028224	0.069833	0.014212	-0.006181	-0.034179	0.185604	0.10681	-0.025489	0.026841	0.002718	0.107222	0.012361	0.083728	-0.019882	-0.025141	-0.057644	-0.027668	-0.046682	0.110524	-0.010862	-0.0321165	-0.059791	0
chr3	99572201	99595162	OR5K3	0.066018	0.205369	0.084314	-0.084428	0.081254	-0.01569	0.0335205	0.016355	0.139782	0.129337	0.002985	0.008411	0.028235	0.161034	-1e-05	0.056159	-0.060602	-0.038947	-0.026693	-0.010451	-0.03645	0.142032	-0.007204	-0.076245	0.051015	0
chr3	99651112	99674034	OR5K1	0.096417	0.044837	0.020878	0.037675	0.032	0.043945	-0.000407	0.031625	0.030028	0.0705415	0.037528	0.01103	0.031154	0.075272	0.028062	0.06318	-0.026704	0.020732	0.010362	0.014026	0.008308	0.0459425	0.004954	-0.0103735	0.039973	0
chr3	99679216	99702162	OR5K2	0.053309	0.14366	0.087568	-0.044223	0.077686	-0.011831	-0.034006	0.008775	0.08714	0.104624	-0.005464	0.008652	-0.033244	0.048935	-0.045134	0.058069	-0.073896	-0.072056	-0.067403	-0.072925	-0.046193	0.079677	-0.051328	-0.090244	0.022459	0
chr3	113723724	113736737	OR7E100P	0.124631	0.102372	0.073512	0.032663	0.089187	-0.004004	0.0206535	0.020143	0.01875	0.095713	0.037787	0.059655	-0.027272	0.115364	0.019499	0.102519	-0.010476	-0.0293385	0.013498	0.009529	0.021825	0.0968725	-0.051877	0.00738575	0.087039	0
chr3	126884918	126907179	OR7E130P	0.059398	0.052023	-0.0393525	-0.0061815	0.0100655	-0.0684965	-0.0388763	-0.084044	-0.167011	0.022596	-0.051351	0.037529	-0.0109745	-0.0695095	0.019273	-0.170932	0.0917975	-0.117445	0.0355645	0.103892	0.0057725	-0.0740212	-0.187234	-0.0629347	-0.028363	0
chr3	126907180	126916516	OR7E29P	0.0144005	0.119958	-0.0821125	0.0776045	-0.0172575	0.0107305	0.0579127	0.054461	-0.129144	0.0202045	-0.06412	0.071251	0.0295095	0.029979	0.109296	-0.143674	0.096883	-0.004231	0.161722	0.111717	0.065802	-0.0262178	-0.117165	0.0233252	0.0070735	0
chr3	126916517	126928511	OR7E93P	0.0489605	-0.108828	-0.0248485	-0.021385	0.0194635	0.0404655	-0.067052	-0.0109925	-0.0747055	0.027762	-0.0706295	0.0093185	-0.0137395	-0.012032	-0.129542	-0.0642515	0.0028785	-0.0452755	-0.0402015	0.0747	-0.097115	-0.0519698	-0.041693	-0.0494215	0.121557	0
chr3	126928512	126938760	OR7E53P	0.0667295	0.0951775	-0.0666155	0.0624805	0.0039495	0.0126555	0.0756582	0.0160395	-0.071296	0.0446452	-0.05154	0.081723	0.022535	0.139522	0.0589065	-0.0309745	0.120157	0.042441	0.245398	0.185833	0.143282	0.0332578	-0.010032	0.113267	0.098896	0
chr3	126938761	126951650	OR7E97P	-0.0124825	0.01689	-0.091984	-0.0249545	-0.0058495	0.005062	-0.100548	-0.036834	-0.0993295	0.0524888	-0.087944	0.016947	0.021659	-0.0717365	-0.073727	-0.112951	-0.0761425	-0.173739	-0.0957625	-0.0103715	-0.137386	-0.0709015	-0.124034	-0.248218	-0.0238325	0
chr3	131221098	131234041	OR7E129P	0.17668	0.12151	-0.018247	-0.007133	0.01832	-0.068203	-0.070881	-0.034792	-0.103138	0.076946	-0.00141	0.082851	0.055377	0.071734	0.058059	-0.07428	-0.100455	-0.106787	-0.103055	-0.031717	-0.161297	-0.009771	-0.121067	-0.221615	0.073194	0
chr3	131234042	131247083	OR7E21P	0.006623	0.042885	-0.174401	-0.005333	-0.074693	-0.01988	-0.040317	-0.006552	-0.195394	-0.001937	-0.040214	0.026969	-0.053156	0.093166	0.092949	-0.118732	0.002774	0.006318	0.120846	0.10847	0.106914	-0.007093	0.004732	0.085784	0.03796	0
chr4	3938203	3950627	OR7E162P	-0.047124	0.051765	-0.119308	0.026766	-0.010065	-0.053183	0.0572305	0.001028	-0.202685	0.0434515	-0.019115	0.078024	0.025106	0.03371	0.191319	-0.089033	0.08013	0.044133	0.24963	0.179654	0.197742	0.0114405	-0.053233	0.166466	0.01044	0
chr4	4244406	4257429	OR4D12P	0.208552	0.10246	-0.062815	0.0339895	0.0918045	-0.045482	-0.068567	0.0174365	-0.0955315	0.0456758	-0.023375	0.123433	0.074385	0.147601	0.0533455	-0.0919715	-0.112963	-0.0848075	-0.107874	0.0079615	-0.127517	0.0505857	-0.122262	-0.167188	0.0817415	0
chr4	4274279	4287302	OR7E99P	0.166559	0.0895555	-0.034237	0.0230715	0.04601	-0.010944	-0.0704422	0.0130665	-0.145472	0.0407335	-0.027487	0.079891	0.049597	-0.003864	0.106728	-0.125862	-0.0812375	-0.082589	-0.0519485	-0.033443	-0.13347	0.0258645	-0.152797	-0.14259	0.0773565	0
chr4	4292121	4305089	OR7E43P	-0.125661	0.052726	-0.03174	0.044062	-0.019044	0.084717	0.08826	-0.034468	-0.096533	-0.0879215	-0.058258	0.001894	-0.028747	-0.152269	-5.4e-05	-0.080316	0.109002	0.022276	0.204936	0.174428	0.211925	-0.071342	-0.011926	0.173378	-0.06601	0
chr4	9117218	9139705	OR7E86P	0.0440485	-0.109509	-0.040412	-0.0282545	0.0572735	-0.007659	-0.042337	0.0417575	-0.0887705	0.0546763	-0.008968	0.0124	0.142874	0.031403	0.0613745	-0.0302335	0.111936	-0.140345	0.161782	0.040646	0.071495	-0.015057	-0.0927295	-0.0102405	-0.025682	0
chr4	9139706	9149977	OR7E84P	0.056269	0.111447	-0.083351	0.047168	-0.000365	-0.036661	-0.0178605	0.009781	-0.169852	0.087528	-0.05224	0.082203	0.093238	0.164707	0.15719	-0.114211	0.16303	-0.029329	0.130942	0.199181	0.086592	-0.010892	-0.0182	0.019598	0.115238	0
chr4	9149978	9164646	OR7E85P	0.158844	0.128634	-0.0581655	-0.0123945	7.75e-05	-0.0437965	-0.108916	-0.020589	-0.126684	0.0489853	-0.0417225	0.008807	-0.0005745	0.0978245	0.0739195	-0.139369	-0.129199	-0.0822085	-0.0693115	-0.074211	-0.153083	0.0157815	-0.156718	-0.235607	0.085555	0
chr4	9170788	9193811	OR7E83P	0.15821	0.058257	-0.03132	-0.004126	0.029241	-0.069793	-0.016223	0.022449	-0.102526	0.000949	-0.084386	0.071211	0.041247	0.002035	0.021819	-0.124063	0.0293	-0.05671	0.017304	0.04755	-0.058143	-0.010661	-0.097769	-0.102485	0.044195	0
chr4	9412786	9435698	OR7E35P	-0.069854	-0.002823	-0.068516	0.035804	0.030055	-0.031316	0.059133	0.014224	-0.085366	0.0135955	-0.015046	0.062638	-0.016893	0.070097	0.079348	-0.066674	0.139469	0.021719	0.148973	0.185377	0.186883	0.004359	-0.007231	0.170012	0.037294	0
chr4	41564156	41576508	OR5M14P	0.039166	0.050512	0.011119	0.007734	0.00804	0.047467	0.031298	0.029592	-0.033083	0.0327715	0.013843	0.002824	0.001149	-0.013383	0.046764	-0.007429	0.011804	0.028885	0.035861	-0.036196	0.01945	0.0027635	0.050411	0.04002	0.053665	0
chr4	80863445	80876461	OR7E94P	0.022544	0.089827	0.073338	-0.022836	0.080903	-0.017308	0.0292	0.041325	0.0787085	0.017432	0.017931	-0.014057	-0.040228	0.025645	0.027645	0.0485603	-0.004705	0.026087	-0.030257	0.001256	0.025341	0.0927395	0.04781	-0.0655315	-0.02137	0
chr5	101177487	101190383	OR7H2P	0.036631	0.131494	0.063745	-0.061726	0.07577	-0.03154	-0.0080306	8.71e-05	0.114462	0.135167	-0.04927	0.006227	0.001828	0.123002	0.021228	0.053614	-0.027908	-0.029344	-0.017048	-0.029815	-0.053677	0.127649	-0.0013348	-0.0367825	-0.035395	0
chr5	175345755	175368998	OR1X1P	-0.224045	-0.152116	-0.105993	-0.0589745	-0.11675	0.0014555	-0.101189	-0.0609995	-0.158146	-0.0834005	-0.023421	-0.057813	-0.028314	-0.0199905	0.0356805	-0.066479	-0.009435	-0.011194	0.0035385	0.0148215	-0.0030675	-0.0903593	0.036219	0.0509968	0.0251255	0
chr5	177194021	177207271	OR1X5P	-0.181258	-0.039563	-0.157711	-0.0480125	-0.103966	-0.0057515	-0.0813968	-0.0766	-0.188052	-0.0713585	-0.0381995	-0.0594365	-0.0182505	-0.024185	0.15015	-0.095901	-0.062284	0.0366655	0.016002	0.014065	0.0235335	-0.064984	0.0621495	0.102826	0.0517655	0
chr5	180050442	180063369	OR2AI1P	-0.074028	-0.0723805	-0.000231	-0.0538105	0.036997	-0.023262	-0.0521335	-0.0059505	0.013611	0.0124487	-0.002607	-0.0410935	-0.0340135	0.0305295	0.03685	-0.0236865	0.0047685	-0.06393	-0.0180825	0.017988	-0.011809	0.014359	-0.0158155	-0.0466377	-0.0074255	0
chr5	180096733	180109664	OR2Y1	-0.120888	-0.083396	-0.004044	-0.001991	-0.036849	-0.003976	-0.0473805	0.040705	-0.020615	-0.0441565	0.010353	-0.014872	0.013644	-0.054228	0.03418	0.040072	-0.005096	0.006076	0.023005	-0.010647	-0.013739	-0.059142	0.088259	-0.0163725	0.093422	0
chr5	180481967	180499729	OR2V1	-0.217932	-0.161851	-0.0488165	-0.0152595	-0.0798645	0.012878	-0.0089845	0.001012	-0.0756975	-0.0423785	0.013619	-0.0627955	-0.0320925	-0.171656	0.050529	0.028672	0.0185535	0.092607	0.10337	0.0258075	0.148749	-0.0553625	0.123485	0.181475	-0.0472415	0
chr5	180499730	180517493	OR2V2	-0.1935	-0.135762	-0.130664	-0.038255	-0.065631	-0.036891	-0.081259	-0.038616	-0.137123	-0.108787	-0.013541	-0.069001	-0.009623	-0.087155	0.098971	-0.082568	-0.019682	-0.014072	0.066623	0.020227	0.069963	-0.115488	0.071688	0.113239	-0.031769	0
chr5	180706894	180729829	OR4F3	0.259468	0.145594	0.019462	-0.152706	-0.278752	-0.184341	-0.114976	-0.047739	-0.125536	0.160471	0.0581865	-0.166638	0.0656635	0.337089	0.07896	-0.128001	-0.390227	-0.105409	-0.460006	-0.082061	-0.38759	0.0804332	-0.0488995	-0.537241	0.060639	0
chr6	48923	61856	OR4F1P	0.227893	0.116485	0.053259	-0.159664	-0.210473	-0.209679	-0.075859	-0.063711	-0.12501	0.138938	0.059311	-0.113891	0.083319	0.318767	0.088857	-0.100131	-0.381408	-0.096321	-0.407418	-0.014657	-0.402094	0.106143	-0.073935	-0.544364	0.032824	0
chr6	27985007	28000617	OR2B2	0.045315	0.136174	0.116089	0.019496	0.107381	0.017906	0.0211565	0.053154	0.08566	0.0489747	-0.0398735	0.0212595	0.008724	0.130909	0.0159805	0.0924495	0.0251245	-0.004851	-0.0226015	0.028743	-0.005326	0.0716502	-0.018687	-0.0224375	0.060558	0
chr6	28000618	28016156	OR2W6P	0.007788	0.123343	0.096283	-0.022505	0.136197	-0.049626	-0.008447	-0.029545	0.085245	0.085294	-0.003289	0.009874	-0.013333	-0.0037498	0.020325	0.074111	-0.047988	-0.011769	-0.039189	-0.021789	-0.0340516	0.105106	-0.007641	-0.0324687	0.059044	0
chr6	28016157	28035935	OR2B6	0.068555	0.088137	0.057314	-0.048058	0.058967	-0.024659	-0.014982	0.021864	0.128016	0.0467955	-0.032881	-0.005108	-0.029297	0.115218	-0.001086	0.081117	-0.022884	-0.064945	-0.072812	-0.009763	-0.066639	0.111384	0.001957	-0.030151	0.032549	0
chr6	28035936	28055829	OR2W4P	0.064462	0.100844	0.014854	-0.022547	-0.000903	-0.018849	-0.0168327	0.018427	0.034744	0.0581295	-0.075242	0.009608	0.006715	-0.066745	-0.030246	-0.014082	-0.012206	0.014098	-0.018214	-0.033406	-0.006747	0.0624888	-0.014135	-0.0153689	0.028311	0
chr6	28089672	28112550	OR2W2P	0.052566	0.141522	0.108742	-0.03434	0.046877	0.003269	0.013155	-0.025559	0.148014	0.134913	0.016486	0.045622	-0.000936	0.114796	-0.037581	0.051411	-0.055273	-0.045474	-0.002153	0.011612	-0.03201	0.125278	0.021803	-0.0291965	0.024951	0
chr6	28112551	28125125	OR2B7P	0.043163	0.123119	0.055205	0.0257725	0.0903409	-0.007169	0.0557658	0.0434275	0.0677105	0.0708832	-0.016925	0.061724	0.0135705	0.079712	0.010031	0.0392303	-0.013422	-0.0083265	-0.01287	-0.0271973	-0.0499275	0.0816349	0.009934	-0.0222455	0.026336	0
chr6	28126989	28139504	OR2B8P	0.024432	0.1309	0.192293	-0.007013	0.082571	0.028608	0.053836	0.003175	0.148193	0.128161	0.007397	0.054894	-0.025827	0.135515	0.000326	0.136805	-0.034853	0.022829	-0.019126	0.014103	-0.025356	0.099337	0.0026938	0.0024795	0.029678	0
chr6	28139505	28151993	OR1F12	-0.050866	0.064199	0.107686	-0.023711	0.058977	-0.029502	-0.034849	-0.02547	0.0657	0.105616	0.044715	0.003371	0.035081	0.037009	0.062905	0.058732	-0.036729	-0.079654	-0.038676	-0.013362	-0.071943	0.0596175	-0.023875	-0.0501535	0.032249	0
chr6	28529395	28541867	OR2E1P	0.0335285	0.073474	0.004669	-0.0081985	-0.0334005	0.042509	0.018497	0.0523488	0.065482	0.0905082	-0.002894	-0.017811	-0.015714	0.07181	-0.0070856	0.02946	0.016869	0.0002105	-0.004625	0.013822	-0.013154	0.0174325	0.0218235	-0.0590647	0.0722205	0
chr6	29100413	29113363	OR2AD1P	0.0828055	0.12972	0.190183	-0.033351	0.12497	-0.018669	0.0577498	0.0061345	0.135574	0.0714043	-0.032649	0.044508	-0.020035	0.108809	0.0257987	0.0822165	-0.0229445	-0.0365445	-0.022423	-0.008126	-0.065348	0.111711	-0.032617	-0.0406238	0.005728	0
chr6	29117973	29130931	OR2W1	0.0654965	0.11206	0.0808535	-0.067295	0.035655	-0.0401695	0.011015	-0.011705	0.130958	0.109908	-0.0547985	-0.015783	-0.009463	0.116212	0.0067775	0.037488	-0.014184	-0.0528745	-0.0211395	-0.050974	-0.040224	0.0981903	-0.030687	-0.0127028	-0.010096	0
chr6	29145589	29160065	OR2P1P	0.0175305	0.0503975	0.0634065	-0.031654	0.074672	0.003199	0.0452438	-0.017476	0.0402865	0.030695	-0.0191275	0.0098505	-0.00422155	-0.0178515	0.0570825	0.034211	0.041475	-0.0041305	-0.007111	0.012057	0.005955	0.0788777	0.008833	0.00374025	0.0274585	0
chr6	29160066	29169854	OR2B3	0.092102	0.200826	0.110397	0.0094915	0.113454	0.012275	0.102313	0.038827	0.198502	0.192649	0.0276075	0.08425	0.013237	0.231096	0.162827	0.106581	0.060741	0.0450975	0.039785	0.0350335	0.010626	0.120702	0.061161	0.0376708	0.0687075	0
chr6	29169855	29179306	OR2J1	0.135812	0.135672	0.165187	-0.0076445	0.073051	-0.0093395	0.0265835	0.0512055	0.115803	-0.0072245	-0.019805	0.015587	-0.0210685	0.052386	-0.043012	0.132767	0.0095935	-0.077585	0.02622	-0.0134095	0.000821	0.143514	-0.0213275	0.0179333	-0.055019	0
chr6	29179307	29190579	OR2J3	0.054976	0.08223	0.099053	-0.015238	0.025302	0.03482	0.020892	0.040251	0.104266	0.0411315	-0.00592	0.00231	0.005365	0.100953	-0.037517	0.038926	0.002001	-0.01801	-0.025527	-0.040022	0.01023	0.073934	0.0078458	-0.0368037	-0.016275	0
chr6	29211640	29224572	OR2N1P	0.03839	0.073132	0.084271	-0.041479	0.088188	-0.030328	0.020819	-0.028762	0.101941	0.0803245	-0.020872	0.021612	-0.00905	0.037695	0.066413	0.020926	-0.028624	-0.067932	-0.055744	-0.025386	-0.069773	0.109711	-0.073439	-0.0509895	0.037404	0
chr6	29229393	29251485	OR2J2	0.052306	0.0156815	0.046961	-0.018846	0.086058	-0.0104335	0.0242665	-0.0154375	0.0611735	0.0602898	-0.030357	-0.0057825	-0.0195695	0.0287655	-0.002752	0.0593355	0.0102645	-0.058655	-0.01142	-0.0072885	-0.028386	0.0811662	-0.020921	-0.0135307	0.009848	0
chr6	29251486	29260198	OR2J4P	0.0733435	0.170378	0.0794385	0.0360613	0.100383	0.009212	0.033305	-0.0339925	0.08312	0.08868	0.0033835	0.0087415	-0.00930995	0.104636	0.090573	0.021114	0.0405405	-0.022569	-0.053055	0.005441	-0.0538063	0.08403	-0.016565	-0.0586085	0.0984055	0
chr6	29270993	29293932	OR2H4P	0.116149	0.10137	0.065709	-0.009389	0.032165	-0.037666	-0.00396005	0.009645	0.020113	0.0344275	-0.027669	-0.006336	-0.008652	0.121299	0.018943	-0.01105	0.005327	-0.030826	-0.014954	-0.00332	-0.011075	0.065705	0.014626	-0.0168595	-0.032478	0
chr6	29302987	29315976	OR2G1P	0.0645725	0.089955	0.136736	0.008929	0.087815	0.0385655	0.0269205	0.032818	0.0906062	0.0713198	0.0518715	0.034416	0.0229535	0.0251645	0.0423075	0.0493345	0.0320277	0.03858	-0.00875745	0.033238	-0.011953	0.062575	0.020735	-0.0394347	0.0666175	0
chr6	29336416	29343498	OR2U1P	0.06422	0.238391	0.060141	0.035383	0.076127	-0.042553	0.0303735	0.004376	0.090957	0.09438	-0.031515	0.037469	0.051479	0.177319	0.030883	0.055354	-0.054426	-0.037532	-0.025265	-0.030092	-0.037187	0.121553	-0.001998	-0.0531135	0.04318	0
chr6	29343499	29355814	OR2U2P	0.0895105	0.019636	-0.0919924	-0.0417186	-0.044423	-0.031186	-0.0782939	-0.0027575	-0.076691	-0.0092313	-0.05018	-0.058649	-0.030265	-0.06111	0.0138595	-0.095215	-0.0335595	0.001217	0.0207915	-0.0315612	-0.0207295	-0.031641	0.0139425	-0.00182307	0.036334	0
chr6	29355815	29369405	OR2B4P	0.026137	0.067864	0.128615	-0.019866	0.088086	0.001641	0.039033	0.038314	0.105804	0.0661675	-0.002679	0.0231451	-0.003259	0.041979	-0.019297	0.106323	-0.011441	-0.043742	-0.00678	-0.03971	-0.031017	0.091879	-0.023418	-0.044501	-0.024076	0
chr6	29369406	29385408	OR5U1	0.059384	0.082953	0.07165	-0.012333	0.114936	-0.013775	0.050618	-0.007218	0.134779	0.1047	-0.007636	0.043947	0.003361	0.127356	0.034908	0.066249	-0.054203	-0.066085	-0.032424	0.0001469	-0.033446	0.138728	0.015076	-0.0489005	-0.008991	0
chr6	29428990	29441951	OR5V1	0.045811	0.098387	0.105039	-0.04334	0.087976	-0.008688	0.0312895	0.049824	0.137776	0.0872695	0.039964	0.020148	-0.033976	0.089206	0.006109	0.097727	0.000596	-0.033135	-0.068856	-0.019966	-0.092985	0.113963	-0.052816	-0.132225	0.046719	0
chr6	29448097	29461749	OR12D3	0.039014	-0.0345005	-0.043531	-0.0026265	0.015744	-0.019014	0.0040925	0.0025236	-0.0397945	-0.0619013	0.0001555	-0.0177505	-0.0114335	-0.122949	-0.036815	0.0108045	0.0393116	0.010475	0.0520355	-0.0027125	-0.00715	-0.0635778	-0.0171375	0.0127395	-0.095043	0
chr6	29461750	29475375	OR12D2	0.014035	0.090518	0.094793	-0.050617	0.038743	0.009454	0.0405125	-0.007639	0.095767	0.0608764	-0.019595	0.02235	-0.042669	0.013178	-0.026862	0.026022	0.028394	-0.014734	-0.0563415	-0.020703	-0.037503	0.0797805	-0.022271	-0.041278	0.009623	0
chr6	29475376	29498208	OR12D1P	0.083177	0.014283	0.028842	-0.045421	0.036973	-0.000544	0.0024245	0.022949	0.067994	-0.0316835	-0.026095	-0.016906	-0.036157	-0.063681	0.027205	0.040638	0.009841	-0.036435	-0.083967	-0.016792	-0.086583	0.024849	-0.061817	-0.116599	-0.01264	0
chr6	29498209	29509584	OR11A1	-0.033853	0.089939	0.094729	-0.005344	0.048058	0.03493	-0.0164125	0.014574	0.008781	0.027701	-0.031662	0.049603	-0.00477	-0.063805	0.073787	0.017463	0.080689	-0.015239	-0.00418	0.027556	-0.0068	0.013176	0.031687	-0.0511275	-0.040107	0
chr6	29509585	29518706	OR10C1	0.015165	-0.005169	0.035549	0.0411775	0.0567595	0.0345195	0.0343133	-0.019459	0.007589	0.00812875	-0.032335	-0.0529955	-0.013133	0.112796	0.111596	0.0485805	0.0463805	0.016579	0.036166	0.009173	0.0267895	-0.07946	0.0141495	0.00767025	0.142613	0
chr6	29518707	29540473	OR2H1	-0.0285685	0.0078965	0.032788	-0.03869	0.036744	0.035942	-0.0108855	0.0246755	0.021996	-0.0105927	0.0134075	-0.024793	-0.013986	-0.0609685	0.0949197	0.062329	0.027454	0.010019	-0.032836	-0.002127	-0.0330215	-0.00632575	0.0244275	-0.046261	0.042723	0
chr6	29608946	29631915	OR2I1P	-0.124467	-0.129616	-0.0785299	0.024056	-0.135815	0.030097	-0.0611965	0.01151	-0.044055	-0.132728	0.025848	-0.073791	-0.026145	-0.124558	0.024376	-0.026748	0.030151	0.017057	-0.021286	-0.041215	0.046573	-0.0992155	0.072114	0.0820095	-0.08016	0
chr6	29631916	29652588	OR2H5P	0.019044	0.076244	0.086036	-0.01615	0.012655	0.002065	0.0381945	-0.012236	0.048216	0.02846	-0.010182	0.000912	0.009147	0.071186	0.094767	0.094388	0.017414	-0.000672	-0.022415	0.050773	-0.008253	0.056558	0.030259	0.0043625	0.063709	0
chr6	29652589	29666636	OR2H2	-0.111694	-0.117381	-0.047081	-0.019843	0.006384	0.066602	0.0275945	-0.004231	-0.010195	-0.074912	-0.013086	0.011075	-0.03944	0.025803	-0.074342	-0.024941	0.040457	0.008778	0.025647	0.016539	0.101982	-0.0671685	0.095185	0.100062	-0.021248	0
chr6	132061306	132074234	OR2A4	-0.064348	-0.503303	-0.546821	-0.399426	-0.419755	-0.5522	-0.513456	-0.357751	-0.337121	-0.67942	-0.355301	-0.263159	-0.431461	-0.386106	-0.530904	-0.596579	-0.294216	-0.305276	-0.161279	-0.44357	-0.420742	-0.470095	-0.483604	-0.592233	0.028832	0
chr6	170846327	170869248	OR4F7P	0.258633	0.130809	0.008187	-0.130958	-0.274311	-0.175017	-0.100214	-0.056835	-0.133958	0.187383	0.073355	-0.152093	0.063609	0.355479	0.052572	-0.122604	-0.391716	-0.112967	-0.483337	-0.051369	-0.349275	0.077679	0.000997	-0.566982	0.051857	0
chr7	4909962	4932959	OR10AH1P	-0.287759	-0.395599	-0.182305	-0.066492	-0.245255	0.047604	-0.111367	-0.051457	-0.209598	-0.275738	-0.07031	-0.122121	-0.08218	-0.158836	-0.07449	-0.147406	0.049703	0.045811	0.06712	-0.005499	0.076277	-0.258424	0.096072	0.162618	-0.04066	0
chr7	6645695	6658665	OR7E39P	-0.007924	0.098343	0.007992	0.133676	0.07847	0.018851	0.207933	0.069407	-0.121501	0.042605	0.00071	0.134724	0.02484	0.060478	0.142245	-0.101177	0.218521	0.09228	0.333578	0.204761	0.246039	0.081324	-0.069675	0.208917	0.043027	0
chr7	6677528	6690493	OR7E136P	0.157183	0.0920635	-0.01181	0.0321865	0.0633955	-0.0046085	-0.0979185	-0.021744	-0.109371	0.068105	0.0456625	0.095449	0.073608	0.0574495	0.008184	-0.063908	-0.069161	-0.11789	0.0045735	0.0196085	-0.0449555	0.0358832	-0.171921	-0.0832985	0.0923025	0
chr7	6690494	6703451	OR7E59P	0.027882	0.048137	-0.130159	0.019639	0.021855	-0.006073	0.008501	-0.004287	-0.210913	0.0011045	-0.046314	0.086416	0.059265	-0.000833	0.112339	-0.126217	0.131206	0.021944	0.241226	0.127674	0.162664	-0.0144395	-0.022112	0.170444	0.021435	0
chr7	97218947	97231952	OR7E7P	0.0497195	0.0306405	-0.000619	-0.054415	0.0244075	-0.097727	-0.0705335	-0.011463	-0.105943	0.0108177	-0.072719	0.009888	0.008795	-0.0762215	-0.014779	-0.069613	-0.117537	-0.0974645	-0.123664	-0.046065	-0.161149	-0.0533065	-0.0983495	-0.222687	0.0100645	0
chr7	97238056	97251040	OR7E38P	-0.024287	-0.065386	-0.040977	0.016344	0.005631	0.004354	0.0099055	-0.034288	-0.074724	-0.0050715	0.002441	0.076879	0.010455	-0.063316	0.010758	-0.05637	0.029062	-0.062744	0.071113	0.050167	0.107634	-0.0157685	0.00878	0.0413335	-0.079356	0
chr7	99116340	99129307	OR2AE1	-0.0246325	-0.0480755	-0.0319675	-0.0128375	0.0327855	0.007304	-0.098205	-0.0342165	0.0046855	-0.00941925	0.045641	-0.0109015	0.0273775	0.0192965	0.071035	-0.0001765	0.043828	-0.0306595	-0.039358	-0.000195	0.028247	-0.017805	0.013837	-0.024073	0.050268	0
chr7	140995845	141018803	OR9A3P	0.044294	-0.035262	-0.017289	-0.002291	-0.01514	0.016458	-0.0158625	0.008682	-0.049632	-0.062822	0	-0.039934	0.021264	-0.143441	0.018297	-0.002672	0.071236	0.029247	-0.017596	0.000377	0.044679	-0.036314	-0.00376	0.0249835	0.03967	0
chr7	141020133	141043073	OR9A1P	-0.017163	-0.085523	0.060155	0.022994	-0.017233	0.0075769	-0.0461435	0.027896	-0.010455	0.0009985	-0.020383	-0.031953	-0.019889	0.029414	0.083062	-0.02973	0.000686	-0.020503	-0.045233	0.017784	-0.023309	-0.008011	-0.036132	0.002816	0.097752	0
chr7	141044389	141066152	OR9N1P	-0.0056805	0.0251315	0.036295	0.026777	-0.017029	-0.016702	-0.0205273	0.0226695	0.0582685	0.0809941	0.035131	-0.0563205	0.010052	0.017578	0.076715	0.0935545	0.015724	0.011732	-0.064882	-0.014952	-0.002848	-0.009775	0.0332905	-0.0077205	0.080033	0
chr7	141066153	141074801	OR9A4	-0.0372445	-0.021864	-0.029984	0.01156	-0.13445	0.048655	-0.0260568	0.018966	-0.0373835	-0.10214	-0.0013675	0.005618	-0.065707	-0.12471	0.0404855	-0.0040575	0.138353	-0.012548	0.0470015	0.0272195	0.0080065	-0.0840773	0.136315	0.144353	0.0565785	0
chr7	142238128	142259003	OR9A2	0.009003	0.0422485	0.0419865	0.0039405	0.065277	0.029274	-0.022064	0.0369865	0.0672335	0.0300988	0.017305	-0.000142	0.0652695	0.0141685	0.083323	0.036722	0.064373	0.015399	0.0040765	0.004145	0.0121765	0.00207025	0.0463905	-0.008186	0.0798545	0
chr7	142259004	142263991	OR9P1P	-0.071651	-0.215592	-0.147222	-0.046925	-0.164052	-0.030692	-0.0869095	-0.006589	-0.199868	-0.121326	-0.069009	-0.112667	0.015564	-0.188466	-0.010571	-0.161333	0.056977	0.017731	0.003339	-0.01622	0.038792	-0.095189	0.065514	0.119617	-0.061961	0
chr7	142263992	142271819	OR6V1	-0.05953	-0.109915	-0.0643655	0.027934	-0.117823	-0.0221975	-0.0756175	0.0535495	-0.031133	-0.101286	-0.037406	-0.099046	0.015921	-0.189442	-0.0597	-0.0921725	0.0393515	-0.0078895	0.0242295	-0.0363195	0.0344815	-0.128165	0.04501	0.0657537	-0.0097435	0
chr7	142271820	142287368	OR6W1P	-0.109921	-0.129462	-0.102013	0.0170855	-0.079766	0.0153644	-0.00760237	0.0202425	-0.0394471	-0.105424	0.009577	-0.0339225	0.007673	-0.174408	0.056424	-0.0668925	0.020906	0.0612095	0.064388	0.029481	0.069413	-0.0829042	0.0737135	0.062996	-0.0007505	0
chr7	142700396	142713341	OR2R1P	0.019169	-0.04181	-0.108473	0.003538	-0.0527	-0.00098	-0.068899	0.045583	-0.051558	-0.0380005	-0.039245	-0.048723	0.015834	-0.015646	0.016561	-0.053852	0.037376	0.056206	0.036129	-0.013354	0.054499	-0.037949	0.059935	0.031938	0.036834	0
chr7	142722888	142735841	OR10AC1P	-0.028007	-0.161355	-0.02034	0.029745	-0.098535	0.033488	-0.0181115	0.008338	-0.0342887	-0.118231	0.004131	-0.019062	0.021434	-0.130126	0.008478	0.016966	0.05599	0.031416	0.080103	0.015449	0.065095	-0.041912	0.106368	0.143091	-0.034703	0
chr7	143049975	143072924	OR2F2	0.016337	0.040285	0.056064	-0.029953	0.016147	0.006303	-0.027037	-0.01768	0.085342	0.060222	-0.037822	-0.015693	-0.011233	0.047185	-0.0045	0.037263	0.01771	-0.025295	-0.022321	-0.045735	-0.034255	0.0497885	0.003373	0.006568	0.060008	0
chr7	143074713	143097661	OR2F1	0.030028	0.093671	0.062716	-0.017702	0.043072	0.002409	-0.0091715	-0.008219	0.085105	0.09195	-0.062479	0.013187	-0.032294	0.013171	0.04376	0.065488	0.032446	0.00058	0.008603	0.022678	0.017644	0.0658635	-0.035614	0.0134795	0.046721	0
chr7	143097662	143118573	OR2Q1P	0.070304	0.033332	-0.011324	0.005123	-0.026223	0.026336	-0.029285	0.030242	0.023836	-0.000326	0.03628	-0.035427	0.069969	-0.000626	0.08701	0.057754	0.026489	0.007583	0.01186	0.001638	-0.014249	-0.009816	0.021549	-0.0063815	0.00335	0
chr7	143118739	143141670	OR6B1	0.03254	-0.010364	0.092438	-0.066542	0.008368	-0.023504	-0.026301	0.048969	0.085426	0.0617455	-0.011524	-0.004217	0.01458	0.086083	-0.007678	0.05518	-0.024186	-0.000221	-0.011813	0.011458	-0.052729	0.043536	0.054373	-0.036725	0.055381	0
chr7	143165144	143188075	OR2A5	0.036776	0.003038	0.042473	-0.022632	0.014578	0.002624	-0.011938	0.014483	0.047474	0.0503625	0.005852	-0.007954	0.029242	0.078582	0	0.028503	-0.013941	-0.005571	-0.022445	-0.018744	-0.080529	0.0535125	-0.029239	-0.057155	-0.014666	0
chr7	143188962	143210264	OR2A25	0.053955	-0.008135	-0.014347	-0.036466	0.046529	-0.022128	-0.021475	-0.025015	0.086228	0.0150335	-0.056417	-0.012355	-0.037742	-0.010182	-0.016469	0.019717	-0.011351	0.010857	-0.048465	-0.036975	-0.046626	0.0118965	-0.036902	-0.06225	0.090084	0
chr7	143210265	143214594	OR2A41P	0.000785	0.204957	0.0126805	-0.0157665	0.0480785	-0.0647115	0.00057295	-0.0350666	0.044457	0.132299	-0.053066	-0.018242	-0.0266445	0.0300295	0.038216	0.0367335	-0.0787715	-0.061109	0.0310605	-0.0855875	-0.0711925	0.0679417	-0.021855	-0.0297146	0.0627475	0
chr7	143214595	143232777	OR2A12	0.022595	-0.06445	0.013034	-0.026152	0.001506	-0.001046	-0.019339	-0.002371	-0.039178	-0.0340355	-0.040469	-0.037086	-0.038922	0.050783	-0.018673	0.053452	0.023882	0.017916	0.017544	-0.019627	0.019594	-0.030753	0.036096	-0.004747	0.000407	0
chr7	143232778	143249240	OR2A2	0.019146	0.071157	0.070503	-0.006776	0.071982	-0.041002	0.023155	0.032257	0.088437	0.0683145	-0.025496	0.020052	-0.027768	0.125594	0.036226	0.0316896	-0.015841	-0.042321	-0.022346	-0.03548	-0.021725	0.063718	0.00463	-0.0072455	0.009977	0
chr7	143249241	143258977	OR2A15P	0.06419	0.08038	-0.068257	0.060087	-0.093005	0.016834	0.044158	-0.004815	0.006632	-0.006156	-0.045413	0.008199	-0.027515	0.122283	0.061265	-0.035422	0.058762	0.059836	0.10312	-0.025926	0.087092	0.0407385	0.022814	0.0322325	0.027532	0
chr7	143258978	143266781	OR2A14	-0.0161565	-0.14424	9.35e-05	-0.0417665	-0.0747084	-0.015388	-0.0193343	-0.0336385	0.017171	0.0253132	0.0288825	0.020523	-0.047226	0.0387275	-0.0121545	0.0371615	0.106666	-0.028683	0.0693155	5.05e-05	0.045696	0.0164065	0.052896	0.0401331	-0.064063	0
chr7	143266782	143279678	OR2A13P	-0.0478	-0.034533	0.03031	-0.000189	0.049887	0.022945	-0.003725	0.019746	0.091516	0.0060785	-0.033166	-0.008899	0.007348	0.064913	-0.046832	0.046573	0.022476	0.014971	-0.020723	-0.015754	-0.011496	0.0405925	-0.018679	0.0091595	-0.00629	0
chr7	143279679	143294896	OR2A3P	0.011392	0.055478	0.098604	0.023791	0.021343	0.005929	0.0052697	0.018572	0.121448	0.055566	0.000419	-0.003674	-0.030011	0.11473	-0.138625	0.04689	-0.046282	-0.046865	0.012374	-0.024531	0.009653	0.077009	0.021227	0.0361825	-0.055077	0
chr7	143294897	143314257	OR2AO1P	0.062374	0.107408	0.024454	0.022665	0.092449	-0.064469	-0.0212425	-0.016609	0.083429	0.043138	-0.022097	0.026344	0.016514	0.174626	0.080006	-0.00781	-0.024789	-0.028371	-0.034129	-0.034053	-0.089294	0.048896	0.022247	-0.0526815	-0.002353	0
chr7	143364656	143377584	OR2A42	-0.102895	-0.539938	-0.591942	-0.300807	-0.377379	-0.664092	-0.499717	-0.251602	-0.281865	-0.755247	-0.340004	-0.242124	-0.407931	-0.329172	-0.571483	-0.592798	-0.289699	-0.287861	-0.1373	-0.612051	-0.495553	-0.512379	-0.590155	-0.677049	-0.002538	0
chr7	143383416	143392254	OR2A20P	-0.243575	-0.617836	-0.597596	-0.334188	-0.453198	-0.653609	-0.533158	-0.360527	-0.383491	-0.858279	-0.378637	-0.324113	-0.454564	-0.484934	-0.558369	-0.645607	-0.365874	-0.296763	-0.160187	-0.565712	-0.512397	-0.557342	-0.554534	-0.650228	-0.0192525	0
chr7	143392255	143404369	OR2A7	-0.081341	-0.523257	-0.646337	-0.394149	-0.501771	-0.614457	-0.661503	-0.417242	-0.437953	-0.764718	-0.407748	-0.292008	-0.382916	-0.362087	-0.523829	-0.703219	-0.356337	-0.30807	-0.201464	-0.567591	-0.539207	-0.61558	-0.545687	-0.638599	0.027282	0
chr7	143414115	143437042	OR2A9P	-0.173236	-0.528429	-0.550176	-0.230112	-0.356378	-0.582205	-0.439949	-0.152463	-0.295583	-0.708996	-0.311153	-0.251341	-0.326028	-0.388762	-0.407979	-0.590747	-0.295297	-0.191191	-0.0956785	-0.549007	-0.488025	-0.442932	-0.496082	-0.606241	0.0506585	0
chr7	143437043	143455795	OR2A1	-0.093681	-0.548635	-0.595985	-0.291709	-0.40743	-0.616058	-0.527766	-0.265326	-0.230213	-0.755545	-0.335679	-0.281721	-0.382645	-0.413744	-0.59266	-0.626689	-0.295537	-0.265811	-0.16178	-0.655107	-0.526053	-0.54857	-0.588623	-0.66979	-0.006216	0
chr8	104090	117024	OR4F21	0.279404	0.202421	0.075209	-0.126562	-0.222028	-0.103823	-0.0208855	-0.003011	-0.089993	0.17899	0.104235	-0.082631	0.127951	0.364512	0.105366	-0.05249	-0.327336	-0.087351	-0.351452	0.02534	-0.297498	0.100985	-0.029637	-0.456908	-0.01215	0
chr8	7089552	7102519	OR7E125P	-0.019388	0.00404	0.085768	-0.025568	0.199315	-0.209706	0.358108	0.186516	0.21123	0.005122	0.093614	0.638919	0.324814	0.192673	0.519437	-0.028037	-0.331222	0.12991	0.179314	-0.255759	-1.0308	0.255603	-0.11933	0.250682	0.073341	0
chr8	7416933	7438933	OR7E157P	0.049523	0.002651	0.041104	-0.046089	0.165875	-0.222596	0.261392	0.178573	0.168125	-0.049747	0.064827	0.496824	0.313057	0.262025	0.387519	-0.088279	-0.42424	0.038255	0.104511	-0.34506	-1.1277	0.205497	-0.173315	0.182447	0.069139	0
chr8	7598096	7611064	OR7E154P	-0.046119	-0.125139	0.04753	-0.109147	0.142546	-0.248849	0.306779	0.15334	0.205357	-0.058747	0.075219	0.5864	0.362398	0.239756	0.473873	-0.005358	-0.51313	0.104292	0.101168	-0.362998	-1.16418	0.195052	-0.093432	0.163423	0.10842	0
chr8	7914912	7937879	OR7E96P	0.021275	0.046285	0.000312	-0.071868	0.097629	-0.209245	0.237366	0.131644	0.164789	-0.069004	0.050777	0.477943	0.200513	0.258196	0.367519	-0.093046	-0.402674	0.002816	0.067955	-0.278018	-1.04839	0.156895	-0.201118	0.114165	0.045916	0
chr8	11812815	11822187	OR7E158P	0.164413	0.150126	0.0228535	0.066341	0.0427945	0.009913	0.101031	-0.029438	-0.159516	0.0413548	0.0240685	0.162929	0.0253025	0.059666	0.0627185	-0.050391	0.197777	-0.05572	0.228414	0.150584	0.163876	0.0108422	-0.0918845	0.0614302	0.0134685	0
chr8	11822188	11834481	OR7E161P	0.065831	0.131867	0.008417	-0.017504	0.018046	-0.001273	-0.0321575	0.000548	-0.054704	0.054662	-0.031805	0.035555	-0.027197	0.05787	0.008727	-0.118908	-0.121521	-0.115283	-0.126824	-0.028801	-0.095011	-0.003656	-0.037663	-0.118821	0.047776	0
chr8	11926536	11939560	OR7E160P	0.13757	0.0891535	-0.052118	0.005433	0.0095865	-0.0046675	-0.073662	-0.036558	-0.145896	0.00723175	0.019939	0.0431835	0.064677	-0.020932	0.110503	-0.128672	-0.14366	-0.069334	-0.129248	-0.048339	-0.094276	-0.043349	-0.098789	-0.193958	-0.0121255	0
chr8	12584021	12596315	OR7E8P	0.125817	0.078879	-0.015016	0.02462	-0.00562	-0.050898	-0.0649265	-0.010847	-0.084116	0.0736785	-0.029803	0.062657	0.03093	-0.116606	0.009486	-0.09948	-0.095266	0.01004	-0.084343	-0.004216	-0.144908	-0.0159285	-0.090318	-0.179499	0.096361	0
chr8	12596316	12603965	OR7E15P	0.122529	0.146692	-0.060286	0.0384825	0.0157975	0.0494875	0.116654	0.0610865	-0.092989	0.132274	-0.0127015	0.072679	0.0947565	0.169288	0.189037	-0.041304	0.120271	0.0357955	0.194152	0.198973	0.241175	0.067172	0.00994	0.105827	0.092279	0
chr8	12603966	12615918	OR7E10P	-0.0949025	0.0910545	-0.013583	0.0810835	-0.0463165	0.0486365	0.202639	0.0249795	-0.239019	-0.0238002	0.0369185	0.160116	-0.015673	0.071885	0.135433	0.00904	0.318377	0.138042	0.28849	0.238268	0.233072	-0.0156997	-0.0340885	0.335013	0.046571	0
chr8	21690545	21713354	OR6R2P	-0.268512	-0.441238	-0.149318	-0.019191	-0.243839	0.0748775	-0.0302625	0.008774	-0.222983	-0.286209	0.005219	-0.111948	-0.125126	-0.305833	-0.079578	-0.052081	0.079625	0.082149	0.166519	0.051687	0.144108	-0.210386	0.10491	0.262332	-0.157691	0
chr9	35847023	35857878	OR13E1P	-0.333106	-0.355389	-0.183552	-0.037668	-0.22413	0.033061	-0.0151355	0.000625	-0.128125	-0.289536	-0.048108	-0.109321	-0.045476	-0.276238	-0.024044	-0.026708	0.077163	0.027162	0.123938	0.081575	0.180313	-0.214725	0.139811	0.2237	-0.055135	0
chr9	35857879	35870398	OR13J1	-0.258895	-0.231964	-0.125994	0.016004	-0.126591	-0.00229	0.008254	0.031452	-0.069121	-0.203346	-0.011068	-0.077747	-0.088663	-0.185313	-0.038017	-0.14444	0.123614	-0.002366	0.193849	0.103578	0.157959	-0.193476	0.05826	0.23996	-0.0637814	0
chr9	35945140	35958095	OR2S2	-0.155934	-0.161407	-0.0564325	-0.0068765	-0.0921115	0.040956	-0.0435585	0.0644115	-0.0902233	-0.0803457	0.020833	-0.0387615	-0.016495	-0.108216	0.0688255	-0.0637745	0.016946	0.0419935	0.137204	0.0427225	0.118134	-0.0174622	0.137153	0.141688	0.0362335	0
chr9	35979337	35991134	OR13C6P	0.007852	-0.05767	-0.0331975	-0.0028375	-0.036038	0.109396	0.01401	0.116238	-0.12908	-0.0234075	0.022519	-0.016071	0.0706855	-0.111703	0.116207	0.0267695	0.065462	0.0492155	0.105264	0.048987	0.070694	-0.040737	0.121963	0.126902	-0.0193555	0
chr9	35991135	35998522	OR13C7P	-0.087068	-0.0233335	-0.0280085	-0.06221	-0.105961	0.0372105	-0.0441945	0.0109945	-0.152526	0.01709	-0.0189605	-0.117268	-0.048815	-0.156913	0.126039	-0.0458335	-0.0409515	0.0367855	-0.026738	0.0027025	-0.0212495	-0.0773405	-0.050552	-0.0137593	0.0799695	0
chr9	35998523	36005393	OR2S1P	-0.089978	-0.138828	-0.0754025	-0.040772	-0.059898	0.014692	-0.130315	0.121823	-0.163349	-0.00559875	0.011084	-0.049244	-0.017948	-0.105998	0.083799	-0.124156	0.023855	0.013487	-0.0525935	-0.010037	0.016227	-0.130587	0.035075	0.0243825	0.0224875	0
chr9	36005394	36014112	OR2AM1P	-0.128204	-0.261301	-0.012693	0.051	-0.101038	0.051749	0.0297968	0.0914845	0.0078345	-0.0414865	-0.0256905	0.0658345	-0.0141755	-0.034745	-0.011447	0.022606	0.0775945	0.0691285	0.0783735	0.039684	0.022172	-0.0807318	0.0383835	0.100202	-0.028346	0
chr9	90037851	90060793	OR7E31P	0.0837345	0.101505	-0.0610605	0.065529	0.0005325	-0.008663	0.0208077	0.0424165	-0.174163	0.100487	-0.029906	0.08029	0.015552	0.0618155	0.109217	-0.117739	0.0692165	0.0030715	0.0676195	0.0692275	0.0710385	-0.0163993	-0.071902	0.017654	0.0111925	0
chr9	90060794	90076959	OR7E116P	0.182282	0.138783	0.0057885	0.0155635	0.069684	-0.0146875	-0.0275927	0.0317915	-0.124575	0.127368	0.0054085	0.109933	0.041358	0.075991	0.0702655	-0.152251	0.025114	-0.126135	0.057496	0.095455	-0.0227555	0.039093	-0.148657	-0.0446695	0.0879245	0
chr9	90582339	90591756	OR7E109P	0.106395	0.092548	-0.0192925	0.0484425	-0.0181765	-0.01264	0.0588775	-0.034637	-0.100091	-0.0263875	-0.007308	0.086739	-0.0070345	-0.090421	0.099387	-0.0557695	0.0209585	-0.00679	0.173226	0.128227	0.100387	0.0140462	-0.0216375	-0.0458568	-0.010676	0
chr9	90591757	90604077	OR7E108P	0.134324	0.0655655	0.0318515	0.0133145	0.057969	-0.0638755	-0.0499675	0.0216145	-0.0899545	0.0564178	0.004133	0.0548745	0.030365	-0.0088655	0.039965	-0.118636	-0.009454	-0.054692	-0.092548	0.052167	-0.053046	-0.037486	-0.0946765	-0.161005	0.0602565	0
chr9	104326100	104349055	OR13F1	-0.012729	0.094027	0.048557	-0.02578	0.03582	0.014097	-0.009539	0.049103	0.121086	0.017794	0.010915	-0.020398	0.043266	-0.046363	0.058678	0.041448	0.047825	0.009709	-0.060007	-0.008721	-0.02163	0.0460775	0.052756	-0.0125645	0.045229	0
chr9	104366093	104376178	OR13C4	0.013388	0.078778	0.058034	-0.062033	0.082812	-0.038945	0.006759	0.056602	0.111039	-0.011534	-0.059047	-0.040387	0.000919	0.031094	0.012911	0.060382	-0.036949	0.019215	-0.121202	-0.010392	-0.046157	0.069409	0.005751	-0.071237	0.030453	0
chr9	104376179	104388559	OR13C3	0.07955	0.110455	0.115118	0.003871	0.114942	-0.040001	0.0279555	0.032999	0.077579	0.0865	-0.010652	0.023479	-0.021998	0.123154	0.06305	0.026154	-0.040706	-0.012313	-0.017145	-0.030263	-0.068168	0.136774	-0.000378	-0.0399025	0.0335867	0
chr9	104391005	104413962	OR13C8	0.023349	0.095466	0.007631	0.020883	0.013255	-0.017561	-0.009644	0.090719	0.0277	0.0579825	-0.035706	0.016213	-0.014314	0.075467	0.009101	0.018821	-0.030097	0.029829	-0.066697	-0.06367	-0.038389	0.0543765	0.012182	-0.046813	-0.004449	0
chr9	104413963	104434786	OR13D2P	0.011636	0.166016	0.095997	0.004223	0.02536	-0.032693	0.021409	-0.003558	0.077848	0.114937	-0.073364	0.036987	-0.0157121	0.10247	-0.041195	0.047695	-0.006121	-0.007121	-0.04061	-0.043516	-0.044872	0.0637335	-0.020527	-0.0024095	-0.021475	0
chr9	104438297	104445631	OR13C5	0.135526	0.232209	0.205725	0.13065	0.172489	0.089335	0.0711413	0.087174	0.170752	0.0499042	0.081425	0.0579725	0.0956975	0.0715775	0.097749	0.143678	0.110096	0.10559	0.0716815	0.100273	0.0745165	0.16239	0.069068	0.108982	-0.020805	0
chr9	104445632	104457145	OR13C2	0.024711	0.108456	0.093538	0.063589	0.079544	0.042408	0.069252	0.121159	0.158264	0.126245	0.019964	0.053533	-0.003587	0.076243	0.022281	0.0705	0.042571	0.017079	0.010793	-0.008727	0.03696	0.127565	0.030611	0.040112	0.026731	0
chr9	104457146	104465814	OR13C9	0.108261	0.017935	0.176877	0.055363	0.105088	0.02632	0.0845045	0.147545	0.131333	0.0349645	0.083066	0.068582	0.019851	-0.059029	0.088974	0.113352	0.051415	0.025867	0.051652	0.08935	0.085305	0.123147	0.087048	0.0226675	0.064906	0
chr9	104465815	104482854	OR13I1P	0.007907	0.045792	0.039448	-0.024065	0.051067	-0.076657	-0.055787	0.035746	0.066342	0.0277735	-0.066123	0.019366	-0.0467	0.136291	-0.096723	0.011787	-0.062918	-0.025018	-0.070503	-0.060052	-0.058402	0.0309055	-0.031128	-0.049036	0.01918	0
chr9	104496594	104509552	OR13C1P	0.0059055	0.0991455	2.2e-05	-0.03576	0.0179175	-0.013227	0.00276125	0.077115	0.044852	0.0340198	-0.047577	0.0172875	-0.023658	-0.020642	0.0575275	0.0364855	-0.0424105	-0.0162005	-0.0242605	-0.0670215	-0.0335395	0.0302852	-0.023314	-0.039868	-0.024703	0
chr9	104516355	104539295	OR13D1	0.004311	-0.005894	0.028431	-0.011511	0.030442	-0.081978	-0.043836	0.035822	0.026743	0.0334545	-0.042898	0.006863	-0.016335	0.068969	0.031677	0.015064	-0.037691	-0.075736	-0.056881	-0.030905	-0.073509	0.054617	-0.013147	-0.033611	-0.00334	0
chr9	104544172	104567104	OR13D3P	0.014932	0.084313	0.078575	-0.026734	-0.000858	-0.03684	-0.0229835	0.056653	0.0476907	0.029468	0.008946	-0.032768	0.007899	0.032651	0.08134	0.0454159	0.000263	-0.060673	-0.009992	-0.003717	-0.035897	0.029876	-0.009884	-0.0455495	-0.003983	0
chr9	111167322	111180268	OR2K2	0.0049855	0.050761	0.076678	-0.064278	-0.017828	0.0164135	-0.037616	0.0404535	0.020191	0.0207745	-0.0361025	0.008798	-0.0041355	0.0015175	-0.0604495	0.004529	-0.0377995	-0.0664285	-0.077002	-0.0459805	-0.084199	0.044836	-0.0108805	-0.0242692	-0.017267	0
chr9	122316843	122329759	OR1J1	0.005937	-0.044045	0.020835	-0.048788	-0.033658	-0.024091	-0.0202475	0.07457	0.007507	-0.0165135	-0.022182	-0.044231	-0.025012	0.059456	-0.030697	0.003589	-0.02944	-0.018782	0.012489	-0.002085	0.028824	-0.0295765	0.049719	-0.016743	-0.014449	0
chr9	122332636	122354808	OR1J2	0.018518	0.019386	0.013368	-0.032797	0.040606	-0.002887	-0.0874155	0.043109	-0.037238	0.0065575	-0.035652	-0.039752	0.030956	-0.088631	0.066875	-0.001534	-0.007546	0.006728	-0.078622	-0.027461	-0.030187	-0.0288625	-0.006028	-0.0342295	0.01543	0
chr9	122354809	122363912	OR1J4	0.0160395	0.015874	0.0364265	-0.0235945	0.04219	0.0391605	-0.0417068	0.0502375	0.0222825	0.0668207	0.0208435	-0.0838905	0.006504	0.0421485	0.14593	-0.0273755	-0.0327395	-0.003652	-0.018771	0.03311	-0.002426	0.0091215	0.0591985	-0.0471285	0.134619	0
chr9	122366195	122382085	OR1N1	0.001036	-0.004458	-0.070343	-0.004478	0.02031	0.016983	-0.0410385	0.03278	-0.052691	0.0079945	-0.080139	-0.024622	-0.000456	-0.020325	0.138581	-0.0221	-0.002358	0.010954	0.020866	-0.034684	-0.016772	-0.074912	0.04023	-0.015007	0.028443	0
chr9	122382086	122397992	OR1N2	0.084875	0.0529469	-0.016298	-0.026567	0.11006	0.020858	0.002689	0.020147	-0.010364	0.0322895	-0.015057	0.021586	-0.026354	-0.033385	0.17972	0.113453	0.001527	-0.035767	0.013973	0.023845	-0.0331	0.0508175	0.014132	0.0030075	0.135393	0
chr9	122407385	122420310	OR1L8	0.0177285	-0.0512242	0.041436	0.0472735	-0.0433925	0.0144285	-0.0249275	0.141077	-0.010538	-0.0710788	-0.0068855	-0.0054755	0.021832	-0.085999	-0.048713	0.0002815	0.0399775	0.0148534	0.0463337	-0.0205935	0.0464329	-0.0416282	0.0657865	0.0420875	-0.00449315	0
chr9	122429698	122451622	OR1H1P	-0.0319485	-0.0044825	0.0392655	-0.0441645	0.0578695	0.006657	0.015668	0.0621455	0.082209	0.008747	0.0013435	-0.0048145	-0.0199255	-0.0237225	0.0183995	0.010467	-0.047	-0.033865	-0.0010695	-0.0166255	-0.0614115	0.0333663	0.008931	-0.063727	0.0810535	0
chr9	122451623	122459512	OR1Q1	-0.095267	-0.234738	0.022308	-0.001699	-0.001523	0.030188	0.033192	0.085363	-0.049698	-0.0440595	0.01646	-0.035814	-0.030585	-0.119495	-0.038495	0.032546	0.031979	0.036802	0.135463	-0.012213	0.025689	-0.0445424	0.088774	0.135178	-0.061581	0
chr9	122468416	122481368	OR1B1	0.002249	-0.051292	0.07141	-0.025546	0.080765	0.025984	0.0186914	0.131816	0.080675	0.009193	0.02802	-0.004751	0.0181294	0.022066	0.038776	0.045472	0.018819	-0.01037	-0.073093	-0.039701	-0.012842	0.0218061	-0.029976	-0.114057	0.098715	0
chr9	122483550	122506477	OR1L1	0.005519	0.074902	0.012923	-0.033439	0.069439	0.0160071	-0.010581	0.0952984	0.034085	0.048881	0.032551	-0.027795	0.012764	-0.016964	0.01624	-0.012333	-0.023072	-0.040606	-0.033839	-0.041979	0.009315	0.013378	0.00334	-0.0623935	0.057858	0
chr9	122506478	122519934	OR1L3	-0.015092	0.048744	0.038464	-0.00805	-0.00318	0.036415	-0.016884	0.08	0.012255	0.0150405	-0.018435	-0.065164	-0.010345	-0.015609	0.066424	-0.039406	0.005185	-0.073857	0.043819	-0.020111	0.009412	-0.002828	0.02243	-0.0175775	-0.005233	0
chr9	122545824	122568755	OR1L4	-0.016026	0.015023	0.025438	-0.013083	0.03219	-0.003433	-0.032299	0.121213	-0.092754	0.0361125	-0.003297	-0.04591	0.03211	0.05947	0.0435664	-0.070386	0.011362	0.012628	0.032584	0.00175	0.011769	0.0112005	0.005898	0.0023785	0.048242	0
chr9	122571682	122594613	OR1L6	-0.044895	0.070406	-0.015815	-0.015001	-0.036378	0.004536	-0.0341975	0.083093	-0.012465	-0.0293475	0.016138	0.000749	0.00421	-0.014014	0.117992	-0.016103	0.009628	0.032266	-0.023098	0.023524	-0.001779	-0.0550605	-0.008914	-0.003015	-0.044007	0
chr9	122610767	122633433	OR5C1	-0.220558	-0.270174	-0.175744	0.0005775	-0.164327	-0.0036955	-0.085914	0.034881	-0.188562	-0.107054	-0.0523365	-0.041881	-0.0382715	-0.171862	-0.0396785	-0.107354	0.023271	0.053174	0.069653	0.004015	0.0574815	-0.154682	0.0632205	0.0874198	-0.08786	0
chr9	122633434	122644903	OR1K1	-0.218308	-0.18563	-0.115765	-0.021661	-0.147933	0.038435	-0.0593715	0.057878	-0.075492	-0.131193	0.010165	-0.050706	-0.033466	-0.231372	0.029445	-0.016966	0.062488	0.085525	0.087034	-0.000963	0.075513	-0.141787	0.106828	0.170012	-0.047751	0
chrx	125360389	125382736	OR4W1P	0.0372165	0.500015	0.155312	0.4135	0.110683	0.396315	0.370143	0.011146	0.424941	0.352675	-0.019481	0.449637	0.017113	0.450427	-0.0399122	0.517108	0.0649295	0.0133265	0.0316307	0.451452	0.282054	0.1025	0.0877905	0.0001225	0.0377455	0
chrx	130043604	130066552	OR11Q1P	-0.096097	0.29416	0.026032	0.300489	0.006915	0.357169	0.330599	-0.012834	0.250494	0.277162	0.007307	0.281848	-0.034699	0.203212	-0.009599	0.41558	0.104702	0.065961	0.028599	0.481723	0.365125	-0.0939273	0.0846201	0.088607	-0.011133	0
chrx	130181843	130204822	OR11N1P	-0.0282812	0.3419	0.0630865	0.317331	-0.034866	0.335525	0.313623	0.0073745	0.226492	0.322394	0.028017	0.306959	0.016837	0.332371	0.066904	0.313964	0.084421	0.0562905	0.0317895	0.447655	0.333232	-0.0290755	0.0504635	0.0610023	-0.0066515	0
chrx	130204823	130221961	OR5AW1P	0.012293	0.286892	0.078326	0.312134	0.055046	0.327921	0.373252	-0.006185	0.218911	0.293685	0.05354	0.316518	0.006298	0.308503	0.0086665	0.321779	0.090295	0.066205	0.058846	0.441464	0.343447	-0.021767	0.061389	0.0813595	0.004023	0
chrx	130255558	130271137	OR5BH1P	-0.0321235	0.40465	0.114414	0.300279	0.078807	0.351818	0.335948	0.004648	0.344376	0.349877	0.02269	0.338695	-0.0393175	0.393964	-0.0168035	0.406033	0.037727	0.034042	-0.0294675	0.422027	0.271452	0.052765	0.0551125	0.0201534	0.025153	0
chrx	130271138	130286777	OR1AA1P	-0.057437	0.445447	0.011753	0.302614	-0.009184	0.333329	0.339114	-0.005546	0.264372	0.299272	-0.009226	0.337329	-0.0267	0.259266	0.011662	0.385555	0.077648	0.043668	0.039154	0.445488	0.302276	-0.0046	0.011248	0.062565	-0.00197	0
chrx	130383583	130406506	OR13H1	-0.112304	0.311299	-0.058041	0.397557	-0.085273	0.318577	0.32568	0.049357	0.239107	0.309295	0.02855	0.352286	0.008835	0.385334	0.043638	0.291157	0.031436	0.103654	0.002361	0.439494	0.353164	-0.0735495	0.097238	0.0233585	-0.027317	0
chrx	130406507	130425321	OR13K1P	-0.086708	0.35931	0.127088	0.291788	0.0613985	0.311933	0.347127	-0.042973	0.324631	0.350363	-0.0149835	0.339343	-0.046363	0.274745	-0.004718	0.436626	0.0491865	0.020844	0.043482	0.447674	0.283939	-0.0121932	0.045368	0.0489298	-0.0746589	0
chrx	130435630	130458582	OR7L1P	-0.070758	0.380775	0.105868	0.294799	0.019294	0.346695	0.342241	-0.011412	0.310586	0.371979	-0.0020884	0.364818	-0.031574	0.344102	-0.0488965	0.412901	0.0428185	0.041966	0.0445724	0.450323	0.313716	0.0342532	0.0529185	0.0708432	-0.020352	0
chrx	130458583	130481472	OR2AF1P	0.047518	0.444501	0.075245	0.348407	0.027995	0.334588	0.347577	0.023013	0.314494	0.380792	0.031613	0.350433	-0.013059	0.484238	0.048855	0.368435	0.047583	0.016292	-0.007815	0.48	0.332499	0.0546905	0.025214	0.0537465	0.102164	0
chrx	153448711	153471639	OR3B1P	-0.229019	0.0070815	-0.058845	0.209506	-0.0582735	0.212132	0.2257	-0.0346745	0.0913125	0.0757945	0.008159	0.221385	-0.045056	-0.010499	-0.0965205	0.145764	0.0652865	0.106749	0.136025	0.288378	0.281649	-0.100544	0.114103	0.194477	-0.066203	0
