# Supplementary material for: High-Resolution Copy-Number Variation Map Reflects Human Olfactory Receptor Diversity and Evolution
Source: PLoS Genet. 2008 Nov 7;4(11):e1000249. doi: 10.1371/journal.pgen.1000249 (PMC2570968; doi:10.1371/journal.pgen.1000249)
Supplement: Table S3 — *Evidence for both a gain and a loss observed in a single territory and sample. **This CNV likely corresponds to a deletion with breakpoint junctions fusing OR51A2 and OR51A4, previously seen by us using another method (Korbel et al. 2007, Science 318:420-6). This deletion results in a new gene with a coding region identical to OR51A4 and upstream regions from OR51A2, which is combined with a loss of the OR51A2 coding region. ***Breakpoints within a locus were called if, and only if, at least 5 probes were on either side of the breakpoint junction, supporting the predicted dosage change. ****For eight loci (OR2T11, OR4S1, OR4N2, OR11H3P, OR10H2, OR7E125P, OR7E96P, and OR13J1) at least two breakpoints intersecting with the locus were predicted with a distance of more than 1000 bp apart from each other. This suggests that in those loci CNVs may have been formed recurrently, as the expected resolution of the calls is ∼500 bp (see Methods). (0.04 MB XLS) [file pgen.1000249.s013.xls]

## Sheet: breakpoints.txt
Sample	Predicted within-locus breakpoint****	Supporting probes on either side of a breakpoint (within the locus)***	Type of CNV	Locus	Locus coordinates	Coding region coordinates	Coding region potentially disrupted	Average normalized log2-ratio within locus
NA12003	chr1|1300863	19	Loss	TAS1R3	chr1:1296649-1311767	chr1:1306649-1309766	No	-0.226522
NA10851	chr1|245064409	38	Gain	OR2T34	chr1:245061147-245074099	chr1:245063146-245064099	No	0.199851
NA11997	chr1|245121040	36	Gain	OR2T11	chr1:245113524-245125767	chr1:245115523-245116470	No	0.246253
NA12005	chr1|245121143	35	Gain	OR2T11	chr1:245113524-245125767	chr1:245115523-245116470	No	0.204718
NA15510	chr1|245121143	35	Gain	OR2T11	chr1:245113524-245125767	chr1:245115523-245116470	No	0.2623
NA18502	chr1|245121352	33	Gain	OR2T11	chr1:245113524-245125767	chr1:245115523-245116470	No	0.271444
NA18972	chr1|245121352	33	Gain	OR2T11	chr1:245113524-245125767	chr1:245115523-245116470	No	0.223482
NA19103	chr1|245121352	33	Loss	OR2T11	chr1:245113524-245125767	chr1:245115523-245116470	No	-0.310808
NA19128	chr1|245121352	33	Gain	OR2T11	chr1:245113524-245125767	chr1:245115523-245116470	No	0.241177
NA12003	chr1|245121525	32	Gain	OR2T11	chr1:245113524-245125767	chr1:245115523-245116470	No	0.231239
NA12004	chr1|245121525	32	Gain	OR2T11	chr1:245113524-245125767	chr1:245115523-245116470	No	0.218515
NA12006	chr1|245121525	32	Gain	OR2T11	chr1:245113524-245125767	chr1:245115523-245116470	No	0.258795
NA12246	chr1|245121525	32	Gain	OR2T11	chr1:245113524-245125767	chr1:245115523-245116470	No	0.207726
NA12248	chr1|245121525	32	Gain	OR2T11	chr1:245113524-245125767	chr1:245115523-245116470	No	0.202452
NA12865	chr1|245121525	32	Gain	OR2T11	chr1:245113524-245125767	chr1:245115523-245116470	No	0.186053
NA18501	chr1|245121525	32	Gain	OR2T11	chr1:245113524-245125767	chr1:245115523-245116470	No	0.248191
NA18945	chr1|245121525	32	Gain	OR2T11	chr1:245113524-245125767	chr1:245115523-245116470	No	0.221595
NA18946	chr1|245121525	32	Gain	OR2T11	chr1:245113524-245125767	chr1:245115523-245116470	No	0.212891
NA18506	chr1|245122755	24	Gain	OR2T11	chr1:245113524-245125767	chr1:245115523-245116470	No	0.279896
NA10851	chr1|245123824	14	Gain	OR2T11	chr1:245113524-245125767	chr1:245115523-245116470	No	0.205496
NA19141	chr10|135132245	6	Gain	OR6L2P	chr10:135130780-135143703	chr10:135132779-135133703	No	0.305611
NA18508	chr10|135277357	28	Loss	OR6L1P	chr10:135275539-135288450	chr10:135277538-135278450	No	-0.198878
NA18946	chr11|17030720	13	Gain	OR7E14P	chr11:17010125-17033107	chr11:17030124-17031107	Yes	0.210663
NA18945	chr11|17030962	5	Gain	OR7E14P	chr11:17010125-17033107	chr11:17030124-17031107	Yes	0.22003
NA10851	chr11|4614348	15	Loss	OR51D1	chr11:4597598-4620532	chr11:4617597-4618568	No	-0.238803
NA18506	chr11|48283594	21	Gain	OR4S1	chr11:48264352-48287276	chr11:48284351-48285277	No	0.322638
NA18506	chr11|48285800	12	Gain	OR4S1	chr11:48264352-48287276	chr11:48284351-48285277	No	0.322638
NA12248	chr11|4933787	22	Loss**	OR51A2	chr11:4931300-4943519	chr11:4932581-4933519	No	-0.186485
NA12865	chr11|55073324	27	Gain	OR4C15	chr11:55063976-55081467	chr11:55078521-55079468	No	0.186506
NA11997	chr11|55096927	11	Gain	OR4C16	chr11:55081468-55099109	chr11:55096180-55097109	Yes	0.192577
NA18506	chr11|55198540	7	Gain	OR4V1P	chr11:55191398-55200074	chr11:55197644-55198607	Yes	0.217512
NA18505	chr11|55207735	9	Gain	OR4P1P	chr11:55200075-55210321	chr11:55207395-55208321	Yes	0.363529
NA10851	chr11|55208147	5	Gain	OR4P1P	chr11:55200075-55210321	chr11:55207395-55208321	Yes	0.238949
NA11997	chr11|55208147	5	Gain	OR4P1P	chr11:55200075-55210321	chr11:55207395-55208321	Yes	0.296494
NA10851	chr11|5740847	32	Loss	OR56B2P	chr11:5735089-5745852	chr11:5742968-5743852	No	-0.336641
NA15510	chr11|5766657	15	Loss	OR52N1	chr11:5764123-5772395	chr11:5765663-5766622	No	-0.20858
NA10851	chr11|5766795	14	Loss	OR52N1	chr11:5764123-5772395	chr11:5765663-5766622	No	-0.302161
NA10851	chr11|72634852	17	Loss	OR8R1P	chr11:72618009-72640561	chr11:72638008-72638561	No	-0.402106
NA15510	chr11|72634852	17	Loss	OR8R1P	chr11:72618009-72640561	chr11:72638008-72638561	No	-0.305928
NA18856	chr12|11144351	10	Loss	TAS2R45	chr12:11133197-11146095	chr12:11133197-11146095	Yes	-0.290967
NA18505	chr12|54049642	9	Gain	OR6C71P	chr12:54048497-54063141	chr12:54056852-54057787	No	0.225744
NA12248	chr14|19365384	26	Loss	OR4N2	chr14:19345449-19368367	chr14:19365448-19366368	No	-0.186397
NA18856	chr14|19366251	12	Gain	OR4N2	chr14:19345449-19368367	chr14:19365448-19366368	Yes	0.180146
NA15510	chr14|19367421	5	Gain	OR4N2	chr14:19345449-19368367	chr14:19365448-19366368	No	0.247729
NA12865	chr15|19798340	18	Complex*	OR11H3P	chr15:19796866-19809811	chr15:19798865-19799811	No	-0.197352
NA12005	chr15|19798488	20	Loss	OR11H3P	chr15:19796866-19809811	chr15:19798865-19799811	No	-0.227661
NA11997	chr15|19800665	42	Gain	OR11H3P	chr15:19796866-19809811	chr15:19798865-19799811	No	0.184152
NA10851	chr15|19805296	5	Complex*	OR11H3P	chr15:19796866-19809811	chr15:19798865-19799811	No	0.217466
NA19141	chr15|19914836	22	Loss	OR4N3P	chr15:19894827-19917746	chr15:19914826-19915746	Yes	-0.237958
NA18505	chr17|3236879	10	Loss	OR1R1P	chr17:3215975-3238915	chr17:3235974-3236915	Yes	-0.314848
NA11997	chr17|3237632	6	Loss	OR1R1P	chr17:3215975-3238915	chr17:3235974-3236915	No	-0.304631
NA11997	chr19|117275	5	Loss	OR4F8P	chr19:105283-118216	chr19:107282-108216	No	0.185444
NA18506	chr19|15693379	42	Gain	OR10H2	chr19:15679855-15702797	chr19:15699854-15700798	No	0.298732
NA18505	chr19|15694576	35	Complex*	OR10H2	chr19:15679855-15702797	chr19:15699854-15700798	No	0.210825
NA12005	chr19|9065788	9	Loss	OR1M1	chr19:9059998-9069903	chr19:9064921-9065859	Yes	-0.209944
NA15510	chr19|9066422	5	Loss	OR1M1	chr19:9059998-9069903	chr19:9064921-9065859	No	-0.238391
NA19141	chr2|240689016	7	Gain	OR6B2	chr2:240686902-240699836	chr2:240688901-240689836	Yes	0.18542
NA10851	chr2|240689116	9	Loss	OR6B2	chr2:240686902-240699836	chr2:240688901-240689836	Yes	-0.233942
NA12005	chr2|240764640	16	Loss	OR5S1P	chr2:240748510-240771456	chr2:240768509-240769456	No	-0.222733
NA15510	chr2|240764640	16	Loss	OR5S1P	chr2:240748510-240771456	chr2:240768509-240769456	No	-0.267898
NA19103	chr2|240764640	16	Loss	OR5S1P	chr2:240748510-240771456	chr2:240768509-240769456	No	-0.26057
NA19141	chr3|75488975	25	Gain	OR7E22P	chr3:75487037-75499351	chr3:75488326-75489351	Yes	0.290238
NA18945	chr3|75512101	11	Gain	OR7E55P	chr3:75500255-75513204	chr3:75502254-75503204	No	0.227504
NA19141	chr3|75512101	11	Gain	OR7E55P	chr3:75500255-75513204	chr3:75502254-75503204	No	0.229596
NA18945	chr4|3949368	5	Gain	OR7E162P	chr4:3938203-3950627	chr4:3940202-3941236	No	0.24963
NA18972	chr4|3949368	5	Gain	OR7E162P	chr4:3938203-3950627	chr4:3940202-3941236	No	0.197742
NA18945	chr4|4294443	7	Gain	OR7E43P	chr4:4292121-4305089	chr4:4294120-4295089	Yes	0.204936
NA19103	chr6|132073510	6	Loss	OR2A4	chr6:132061306-132074234	chr6:132063305-132064234	No	-0.470095
NA19128	chr6|132073599	5	Loss	OR2A4	chr6:132061306-132074234	chr6:132063305-132064234	No	-0.483604
NA18946	chr7|6648165	12	Gain	OR7E39P	chr7:6645695-6658665	chr7:6647694-6648665	Yes	0.204761
NA18972	chr8|12598729	7	Gain	OR7E15P	chr8:12596316-12603965	chr8:12598174-12599144	Yes	0.241175
NA18946	chr8|12598792	8	Gain	OR7E15P	chr8:12596316-12603965	chr8:12598174-12599144	Yes	0.198973
NA19141	chr8|7091519	10	Complex*	OR7E125P	chr8:7089552-7102519	chr8:7091551-7092519	No	0.250682
NA18946	chr8|7091946	17	Loss	OR7E125P	chr8:7089552-7102519	chr8:7091551-7092519	Yes	-0.255759
NA12246	chr8|7098560	27	Gain	OR7E125P	chr8:7089552-7102519	chr8:7091551-7092519	No	0.358108
NA12248	chr8|7098560	27	Gain	OR7E125P	chr8:7089552-7102519	chr8:7091551-7092519	No	0.186516
NA12865	chr8|7098560	27	Gain	OR7E125P	chr8:7089552-7102519	chr8:7091551-7092519	No	0.21123
NA18505	chr8|7927671	39	Gain	OR7E96P	chr8:7914912-7937879	chr8:7934911-7935879	No	0.258196
NA12246	chr8|7928456	32	Gain	OR7E96P	chr8:7914912-7937879	chr8:7934911-7935879	No	0.237366
NA18506	chr8|7928456	32	Gain	OR7E96P	chr8:7914912-7937879	chr8:7934911-7935879	No	0.367519
NA18504	chr8|7931732	31	Gain	OR7E96P	chr8:7914912-7937879	chr8:7934911-7935879	No	0.200513
NA18946	chr8|7931732	31	Loss	OR7E96P	chr8:7914912-7937879	chr8:7934911-7935879	No	-0.278018
NA18972	chr8|7935533	18	Loss	OR7E96P	chr8:7914912-7937879	chr8:7934911-7935879	Yes	-1.04839
NA12006	chr8|7935753	13	Loss	OR7E96P	chr8:7914912-7937879	chr8:7934911-7935879	Yes	-0.209245
NA18611	chr8|7935993	8	Loss	OR7E96P	chr8:7914912-7937879	chr8:7934911-7935879	No	-0.402674
NA10851	chr9|122622799	9	Loss	OR5C1	chr9:122610767-122633433	chr9:122630766-122631725	No	-0.220558
NA19103	chr9|35861854	28	Loss	OR13J1	chr9:35857879-35870398	chr9:35859463-35860398	No	-0.193476
NA15510	chr9|35863068	27	Loss	OR13J1	chr9:35857879-35870398	chr9:35859463-35860398	No	-0.203346
*Evidence for both a gain and a loss observed in a single territory and sample.
**This CNV likely corresponds to a deletion with breakpoint junctions fusing OR51A2 and OR51A4, previously seen by us using another method (Korbel et al. 2007, Science 318:420-6). This deletion results in a new gene with a coding region identical to OR51A4 and upstream regions from OR51A2, which is combined with a loss of the OR51A2 coding region.
***Breakpoints within a locus were called if, and only if, at least 5 probes were on either side of the breakpoint junction, supporting the predicted dosage change.
**** For eight loci (OR2T11, OR4S1, OR4N2, OR11H3P, OR10H2, OR7E125P, OR7E96P, and OR13J1) at least two breakpoints intersecting with the locus were predicted with a distance of more than 1000 bp apart from each other. This suggests that in those loci CNVs may have been formed recurrently, as the expected resolution of the calls is ~500 bp (see Methods).
